# Supplementary material for: Mitochondrial ABHD11 inhibition drives sterol metabolism to modulate T-cell effector function
Source: Nat Commun. 2025 Nov 3;16:9484. doi: 10.1038/s41467-025-65417-4 (PMC12583646; doi:10.1038/s41467-025-65417-4)
Supplement: Supplementary file 4 — Source data [file 41467_2025_65417_MOESM4_ESM.xlsx]

## Sheet: Figure 1
	Fig. 1B											Fig. 1C											Fig. 1D			Fig. 1E			Fig. 1F			Fig. 1I					Fig. 1J					Fig. 1K					Fig. 1L
	IL-2 (ng/ml)		IL-10 (ng/ml)		IL-17 (ng/ml)		IFNγ (ng/ml)		TNFα (ng/ml)			IL-2		IL-10		IL-17		IFNγ		TNFα			CD69 (MFI)			FSC-A			Proliferation Index			IL-2 (ng/ml)					IFNγ (%)		IFNγ (MFI)			IL-13 (%)		IL-13 (MFI)			IL-17 (%)		IL-17 (MFI)
	Vehicle	ML-226	Vehicle	ML-226	Vehicle	ML-226	Vehicle	ML-226	Vehicle	ML-226		Vehicle	ML-226	Vehicle	ML-226	Vehicle	ML-226	Vehicle	ML-226	Vehicle	ML-226		Vehicle	ML-226		Vehicle	ML-226		Vehicle	ML-226		Scramble	Clone 1	Clone 2	Clone 3		Vehicle	WWL222	Vehicle	WWL222		Vehicle	WWL222	Vehicle	WWL222		Vehicle	WWL222	Vehicle
	33.9027	12.5904	3.72934	2.01463	3.23172	0.947291	22.4618	9.01924	25.5092	15.7458		1.646	0.718	1.293	1.001	1.534	1.154	0.659	0.438	1.049	0.966		31.448	20.693		335.911	331.204		1.78	1.74		1	0.458	0.051	0.215		17.2	12.9	1.299	1.167		24	10.4	7.551	5.604		34.1	29.2	3.324
	15.1374	3.41805	1.55773	1.06056	1.45709	0.341399	1.83645	0.928031	8.97859	3.66814		0.574	0.243	0.685	0.504	0.567	0.207	0.762	0.241	0.665	0.716		15.298	9.335		334.463	321.066		1.66	1.57		1	0.654	0.136	0.267		20.2	9.72	1.351	1.122		19	5.7	7.005	5.15		26.8	24.9	2.72
	10.115	3.48444	1.78334	1.1371	2.27683	0.503032	1.65186	0.305808	6.76334	3.38901		1.015	0.376	0.83	0.43	1.149	0.588	1.991	0.882	0.866	0.626		9.546	7.613		315.272	314.91					1	0.615	0.038	0.361		19.4	12.9	1.336	1.148		21.8	12	7.188	6.171		39	28.2	3.712
	15.0207	10.9981	5.72405	3.16043	1.19376	0.629753	0.836742	0.411795	5.87992	4.49827		0.935	0.376	1.569	1.016	0.431	0.297	0.379	0.107	1.114	0.727		16.756	14.129		330.48	334.101																				40.7	25.6	3.921
	19.6501	8.32181	6.64564	3.20917	2.89522	1.58528	6.70615	3.33644	13.6163	5.25348		1.293	0.736	0.641	0.376	0.942	0.453	1.062	0.441	0.999	0.734		26.853	21.293		356.85	352.893
	51.9412	28.397	5.88293	4.11257	7.75035	2.9543	10.8515	5.09426	21.6219	9.30764		0.863	0.338	1.352	1.065	1.135	0.624	1.367	0.949	1.488	0.859
	30.2518	11.2253	2.99103	2.43601	3.77564	1.35108	8.83307	2.74009	13.5216	6.70671
	30.5427	14.3707	4.12546	1.79114	2.28795	0.63722	6.42474	1.88431	18.2134	10.0499
	19.7638	7.18794	7.22397	3.61709	3.85189	0.641783	19.3718	7.05147	9.89607	5.86355
	29.3004	4.87082	5.79828	3.69238	1.84724	0.506232			10.6706	3.35652
[truncated: 1 more columns]

## Sheet: Figure 2
	Fig. 2A			Fig. 2B												Fig. 2C									Fig. 2D					Fig. 2E											Fig. 2F			Fig. 2G
	α-KGDH activity			Time (min)	Oxygen consumption rate (OCR) (pmol/min)											Basal respiration		ATP-linked resp.		SRC		Max respiration			Basal ATP prod. (JATP)		Max ATP prod. (JATP)			Acetyl-CoA		Citrate / Isocitrate		α-ketoglutarate		Succinate		Malate			α-KG / Succinate			Glutamine		Glutamate		Aspartate
	Vehicle	ML-226			Vehicle					ML-226						Vehicle	ML-226	Vehicle	ML-226	Vehicle	ML-226	Vehicle	ML-226		Vehicle	ML-226	Vehicle	ML-226		Vehicle	ML-226	Vehicle	ML-226	Vehicle	ML-226	Vehicle	ML-226	Vehicle	ML-226		Vehicle	ML-226		Vehicle	ML-226	Vehicle	ML-226	Vehicle	ML-226
	1	0.897		1.3065	136.33	91.1619	79.9755	102.487	47.3125	102.818	75.2383	69.7051	62.9087	39.1916		95.469	79.166	78.819	64.114	300.48	222.492	395.949	301.658		454.7	370.23	2064.48	1572.84		856341	2215086	152172352	151974592	1353167	1224310	1864835	818274	110756448	117690984		0.726	1.496		205273600	326431904	1508052992	1201598848	149860800	100099688
	1	0.512		7.80313	132.172	89.4421	77.3092	102.742	46.9128	98.8569	72.6689	66.1068	63.1959	38.1351		67.848	56.067	56.879	45.42	167.328	134.876	235.176	190.944		327.875	262.28	1226.21	995.58		526162	1660518	94230744	69841048	1459247	1462868	2783177	1815878	113807480	77187504		0.524	0.806		186668560	212436464	1486704896	1090183936	141801840	97399656
	1	0.802		14.3195	126.549	89.2621	77.4621	106.038	48.654	97.774	71.9331	64.9341	65.2162	38.6522		59.66	51.324	50.995	43.873	116.338	86.862	175.997	138.185		293.674	252.661	917.649	720.499		1057657	2651881	118910352	112621528	1865462	1634095	2427141	1549090	137602464	104274512		0.769	1.055		260553296	383748416	1661105664	1145215872	142709616	83477504
	1	0.908		20.9404	50.9338	32.8627	26.3281	86.0236	24.3841	34.4583	27.5608	22.4062	48.6054	20.3351		7.306	6.839	13.765	12.272	137.12	99.763	144.426	106.602		77.14	68.852	753.037	555.823		627186	1964622	97284736	116808096	1288026	2268825	2268583	1113954	115680592	133168920		0.757	1.702		93152560	226218192	1368296192	1375182976	115958640	98431032
	1	0.872		27.4612	52.3624	32.8633	27.0632	90.3376	24.6232	35.0838	27.4358	23.0031	52.0015	20.9568		32.168	25.3	23.046	17.828	127.53	87.211	159.698	112.51		133.98	103.744	832.664	586.628		521035	2510055	153191776	191432592	1717792	1895725			101204328	98626760							1355776512	1276890240	129389360	106391552
	1	0.908		33.9958	55.2963	33.5035	28.371	93.6119	24.7339	37.5659	28.5825	23.7162	53.8988	21.2032
	1	0.993		40.5798	428.227	252.22	184.461	241.083	177.047	338.75	229.238	154.799	165.065	131.237
	1	0.86		47.1147	436.817	255.507	191.263	240.312	174.656	320.757	203.719	150.094	162.843	125.557
				53.6222	431.446	264.123	208.035	241.231	173.765	307.419	191.512	156.439	162.702	120.816
				60.2174	32.6464	19.8837	16.5452	93.3122	14.235	17.7877	15.4603	14.2523	53.9014	12.5374
				66.7104	37.0857	23.2867	18.977	97.0952	16.1472	21.709	17.8967	16.1963	57.191	13.657
				73.2437	38.9116	23.1508	20.246	98.9423	15.9924	22.4558	18.2813	16.3266	59.7112	13.8856
				79.8383	38.0186	22.5505	18.8479	93.0378	14.7134	20.49	17.097	14.3418	55.57	12.1625
				86.3121	34.8582	21.0234	17.264	95.9356	13.7078	19.241	16.3528	13.5595	57.9096	11.5221
				92.8415	32.0215	19.4544	15.9431	97.6163	12.6334	17.6732	14.9292	12.6721	59.685	10.8851
[truncated: 29 more columns]

## Sheet: Figure 3
	Fig. 3A				Fig. 3B					Fig. 3C					Fig. 3E			Fig. 3F			Fig. 3G			Fig. 3H																			Fig. 3I
	RNA-Seq				Downregulated		Upregulated			Downregulated		Upregulated			Total sterols			Non-oxysterols			Oxysterols			Oxysterol heatmap						4b-hydroxycholesterol		7a-hydroxycholesterol		24-hydroxycholesterol		25-hydroxycholesterol		27-hydroxycholesterol		24,25-epoxycholesterol			LXR-associated genes heatmap
	Gene	Log2(FC)	-LOG10(p)		Pathway	-LOG10(p)	Pathway	-LOG10(p)		TF	-LOG10(p)	TF	-LOG10(p)		Vehicle	ML-226		Vehicle	ML-226		Vehicle	ML-226		Oxysterol	Donor 1	Donor 2	Donor 3	Donor 4	Donor 5	Vehicle	ML-226	Vehicle	ML-226	Vehicle	ML-226	Vehicle	ML-226	Vehicle	ML-226	Vehicle	ML-226		Gene	Vehicle 1	Vehicle 2	Vehicle 3	Vehicle 4	ML-226 1	ML-226 2
	SCD	1.24743	5.24768		Cellular Response to Cytokine Stimulus	5.755	Sterol Biosynthetic Process	24.3464		ETV3L	27.6667	ZNF275	27.6667		129.306	108.573		119.46	94.84		9.846	13.733		4β-hydroxycholesterol	-0.092	-0.263	-0.026	-0.098	0.044	0.395	0.37	7.864	6.479	0.38	0.25	0.3	0.24	0.251	0.607	0.655	5.786		SCD	-1.2014	-0.80643	-0.52778	-0.82183	-0.06399	1.16647
	IL2	-1.21055	5.24768		Positive Regulation of Tyrosine Phosphorylation of STAT Protein	4.746	Organic Hydroxy Compound Metabolic Process	13.3594		NR4A3	34	SREBF2	51.1667		106.736	89.759		101.38	81.8		5.356	7.959		7α-hydroxycholesterol	-0.28	-0.245	-0.218	-0.434	-0.301	0.263	0.219	3.968	3.348	0.18	0.13	0.12	0.12	0.178	0.411	0.647	3.73		ABCG1	-0.83702	-1.1908	-0.54849	-1.01906	1.0298	0.433858
	SREBF1	1.00051	4.39584		Tyrosine Phosphorylation of STAT Protein	4.331	Small Molecule Biosynthetic Process	11.5515		BATF3	34.6667	ZBTB5	69.3333		264.694	172.625		250.95	156.03		13.744	16.595		24-hydroxycholesterol	-0.604	-0.469	-0.848	-0.957	-0.941	0.515	0.506	11.099	9.543	0.54	0.3	0.42	0.25	0.399	0.65	0.772	5.346		SREBF1	-0.67935	-0.87745	-0.83632	-1.21461	1.38249	0.66956
	LDLR	1.0431	4.35976		Response to Bacterium	3.878	Cholesterol Homeostasis	3.43		MSC	57.3333	SREBF1	98.5		93.388	80.979		85.61	72.31		7.778	8.669		25-hydroxycholesterol	-0.322	0	-0.748	-0.939	-0.122	0.293	0.273	6.228	4.609	0.33	0.17	0.23	0.12	0.199	0.426	0.497	3.069		LDLR	-1.21822	-0.8154	-0.55428	-0.5517	-0.35545	1.0089
	IFNG	-0.98044	4.22823		Positive Regulation of Lymphocyte Migration	3.454	Regulation of Cholesterol Storage	2.44682		ATF3	57.8333	ELK1	98.8		153.412	113.426		141.4	100.53		12.012	12.896		27-hydroxycholesterol	1.275	1.211	0.705	1.097	0.343	0.481	0.496	9.977	8.101	0.5	0.26	0.26	0.239	0.296	0.375	0.495	3.424		INSIG1	-1.06759	-0.48164	-0.90607	-0.95132	-0.00222	1.15251
	IL21	-1.17344	4.21153		Myeloid Leukocyte Migration	3.309	Regulation of Steroid Biosynthetic Process	2.1049		ZNF367	60.6667	NFE2L2	107.4											24,25-epoxycholesterol	3.144	2.528	2.792	2.627	2.79														OLMALINC	-0.3126	-1.04467	-0.573	-1.03484	1.97449	0.004299
	FADS1	0.96264	3.96403		Receptor Signaling Pathway via STAT	2.496	Regulation of Plasma Lipoprotein Particle Levels	2.08156		PPARG	63.8	THRA	109.25																														DHCR24	-1.14324	-0.9265	-0.57374	-0.44587	-0.23726	0.536768
	OLMALINC	1.39792	3.9446		Inflammatory Response	2.238	Cholesterol Storage	2.0338		FOXM1	67	KDM5B	110.8																														DHCR7	-0.53279	-1.31572	-0.78009	-0.81141	1.06977	0.15834
	G0S2	-1.04855	3.8307		Leukocyte Differentiation	1.979	Acetyl-CoA Metabolic Process	1.54964		E2F7	69.4	GATA2	112.5																														MYLIP	-1.39483	-0.44785	-0.59678	-0.36214	-0.62067	1.01477
	LIF	-0.7068	3.8307		Positive Regulation of Cell Population Proliferation	1.762	Cellular Response to Lipoprotein Particle Stimulus	1.54964		NR4A1	69.75	ZNF761	118																														ABCA1	-1.21909	-0.67325	-0.27935	-0.37052	-0.73987	1.66324
	ABCG1	1.04506	3.56509																																								MMAB	-0.4818	0.110884	-1.15246	-1.24799	1.74075	0.81274
	CCL4	-0.81882	3.55555																																								MSMO1	-1.32022	-0.59175	-1.17657	-0.35987	0.920585	1.26943
	MYLIP	0.93067	3.28337																																								MVD	0.287422	-0.40938	-1.29976	-0.99178	1.88285	0.076788
	DHCR24	0.69108	3.28337																																								CLCN6	-0.47308	-1.37961	-0.89792	-0.63165	1.57632	0.34967
	INSIG1	0.80324	3.25796																																								LPCAT3	-0.42491	-1.28078	-0.82166	-0.8026	1.54153	0.273308
	DHCR7	0.62644	2.83104																																								HMGCS1	-1.64096	-0.41356	-0.44609	0.062218	-0.72277	0.824131
	CXCL13	-0.86866	2.57937																																								SREBF2	-1.03106	-0.92399	-0.39736	-0.89176	-0.1779	0.970098
	TNFSF8	-0.61232	2.43884																																								FASN	-1.36797	-0.31529	-0.58517	-0.30455	-0.80709	1.4052
	RRM2	-0.54218	2.38054																																								ACACA	-1.53359	-0.49803	-0.00052	0.154581	-1.14436	1.12116
	NPIPB3	0.50625	2.26611																																								IDI1	-1.61216	0.195043	-0.27779	-0.18077	-1.02634	1.47783
	IL21-AS1	-0.56502	2.13655																																								SLC29A2	0.185271	-0.13595	-0.91457	-0.97393	2.20164	0.288272
	FADS2	1.46283	2.0385																																								TMEM135	-1.53615	-0.24255	-0.25528	0.190348	-1.18729	0.972111
	IL6	-1.66243	2.0385																																								ACSL3	-1.46437	-0.21855	-0.02082	-0.05286	-1.29686	1.11424
	CCL3	-0.72251	2.02522																																								TMEM156	-0.90183	-0.55634	-1.15248	-0.06182	0.541097	2.05854
	IL24	-0.7754	2.02522																																								ARL4C	-1.00188	0.392419	-0.49935	-0.43762	-0.99026	2.07138
	HSD11B1	-1.18058	2.02522																																								MKNK2	-1.19639	-0.56145	-0.63552	-0.68711	-0.283	1.66483
	ERG28	0.57535	1.99146																																								LSS	-1.01747	-0.58929	-1.05405	-0.62587	0.538188	0.038999
	NA	0.52044	1.97601																																								DBI	0.742711	-0.4217	-0.90886	-0.89283	2.03757	-0.5119
	INSM1	-1.03892	1.94648																																								FADS1	0.720822	-0.74215	-0.6489	-0.73072	2.17852	-0.35332
	TMCC2	-0.74908	1.94648																																								RARA	0.714776	-1.49311	-0.70515	-0.83175	1.70934	0.331942
	MVK	0.5461	1.84589																																								PCYT2	0.670104	-0.54591	-0.65117	-0.76838	2.20667	-0.52518
	SPON2	1.13553	1.84589																																								ABCD1	0.89792	-0.74668	-0.58536	-0.89456	2.00029	-0.43748
	IRF8	-0.94756	1.84589																																								RNF145	-1.47017	0.203527	-0.14412	0.094756	-1.45607	1.14245
	FDFT1	0.45639	1.8446																																								STARD4	-1.41337	0.486	-0.41679	0.126691	-1.10943	1.782
	IL1RN	0.51572	1.83008																																								IL1RN	0.755397	-0.7903	-0.49096	-0.59096	2.18834	-0.51378
	HMGCS1	0.38782	1.74196																																								MID1IP1	0.911371	-0.61609	-0.90016	-1.26894	-0.86776	1.09327
	CSF2	-0.62374	1.71298																																								CYP51A1	-1.39947	0.152337	0.038592	0.314829	-1.53758	0.217334
	PIK3IP1	0.44696	1.69494																																								UGCG	-1.56519	0.133319	0.084537	0.685445	-1.44988	1.25531
	SLC25A23	0.41512	1.65586																																								BRWD3	-1.52548	-0.45285	0.436984	0.929488	-1.38347	0.840354
	EFR3B	-1.09955	1.65586																																								DUSP6	-0.66434	-0.82531	0.045521	0.158993	-1.21059	1.62885
	ACAT2	0.48572	1.65019																																								TKT	1.26259	-0.0645	-1.13415	-0.44385	1.65627	-0.28675
	FASLG	-0.53165	1.62864																																								TGFBI	-1.96664	0.820908	0.395689	0.442936	-0.87997	0.064964
	MVD	0.50224	1.62152																																								MGLL	0.08257	1.35415	-1.48626	0.148626	-0.52845	1.20552
	ABCA1	1.22134	1.6148																																								ACSL1	-1.56895	0.739072	0.83187	0.499122	-1.47085	0.867664
	FDPS	0.43801	1.50433																																								S100A9	-0.68195	1.76482	0.541431	-1.02913	-0.66542	0.458769
	NA	0.37792	1.50433																																								CHCHD2	1.5958	0.920357	-0.53259	-1.16483	0.931379	-0.47903
	LPCAT3	0.39983	1.49634																																								EEPD1	0.968564	0.008278	1.01823	-1.28314	0.190402	-1.25003
	NAPSB	-0.64107	1.49619																																								SDC3	0.101844	-0.8681	1.40156	1.07178	-0.59651	-1.60525
	IL22	-0.44705	1.48129
	GZMB	-0.41883	1.47324
	SREBF2	0.36427	1.46203
	SCART1	0.76006	1.44583
	CCL20	-0.57379	1.44583
	IL17A	-0.6577	1.44583
	GBP5	0.33093	1.41759
	CLCN6	0.42091	1.40953
	IFITM3	0.56604	1.40397
	EED	-0.46143	1.38624
	RDH11	0.38941	1.37905
	LHFPL6	-0.82589	1.37553
	OSM	-0.36837	1.37054
	SDC4	-0.3871	1.37054
	CDC25A	-0.37515	1.37054
	BIRC5	-0.55472	1.37054
	MT1F	0.78601	1.36539
	HMGCR	0.42426	1.36539
	LPIN1	0.35198	1.36539
	MMAB	0.49878	1.36539
	IDI1	0.35226	1.35505
	GPR87	-0.74403	1.28882
	ACACA	0.42595	1.27987
	TYMS	-0.42744	1.27987
	MSMO1	0.46718	1.27987
	CD200	-0.52823	1.27789
	CDH3	-1.00513	1.27789
	ALDOC	0.49563	1.27774
	SLC25A1	0.39603	1.27774
	SEMA7A	-0.37903	1.27774
	ITGB7	0.29977	1.27774
	PRAG1	-0.64292	1.27774
	CHAC1	1.00896	1.27774
	MYOF	-0.41612	1.27375
	RASGEF1B	-1.03462	1.27295
	FASN	0.33199	1.25292
	LRRC32	0.34146	1.25292
	MAL	0.43624	1.23767
	GNG8	0.54747	1.22169
	TNF	-0.38011	1.20684
	IL9	-0.41769	1.20269
	KIF4A	-0.65397	1.18568
	GAL	-1.04673	1.18568
	MT1E	0.6218	1.18155
	FAM111B	-0.5661	1.17098
	HLA-DMA	0.38869	1.17098
	EVL	0.29699	1.17098
	NIPAL4	-0.56576	1.17098
	PDCD1	-0.32366	1.17088
	CCL4L1	-0.51515	1.17088
	ACSL3	0.44968	1.17088
	GZMH	-0.36768	1.17088
	BCL3	0.31227	1.16645
	CD96	0.34087	1.1648
	FOXP3	0.30445	1.15773
	ZWINT	-0.3063	1.15529
	CD40LG	-0.31139	1.15529
	WIPI1	0.48589	1.14962
	RPS4Y1	0.32009	1.14962
	PKMYT1	-0.3346	1.12375
	PPM1M	0.30845	1.12375
	FLT1	-0.63166	1.11609
	ID2	-0.29615	1.11609
	SPACDR	1.10503	1.11306
	TBC1D17	0.34844	1.11057
	NEAT1	0.2783	1.09824
	GSDMB	0.31666	1.08551
	KIF2C	-0.4003	1.08551
	SLC27A2	-0.36058	1.08158
	FOSB	-0.44918	1.03593
	CNN2	0.27244	1.03593
	PSAT1	0.60062	1.03593
	ARID5A	0.31185	1.03593
	SLC28A3	-0.87123	1.03593
	CDCA5	-0.34302	1.03593
	SIPA1L2	-0.60877	1.03554
	DDX3Y	-0.33271	1.03184
	MMEL1	1.14807	1.03022
	CAVIN3	-0.47365	1.03022
	MYBL2	-0.31803	1.03022
	PHLDA1	0.2972	1.02466
	IL3	-0.45629	1.02398
	PLEKHA7	-0.51695	1.01131
	POU2AF1	-0.38005	1.01131
	GATA3	0.28548	1.00975
	MYO1F	0.27352	1.0075
	ZFP36	0.2705	0.988549
	NA	0.9768	0.977486
	HDC	-1.28475	0.96033
	TMEM135	0.54494	0.96033
	FAM241A	-0.35057	0.96033
	NLRP1	0.30269	0.958373
	IZUMO4	0.38792	0.948555
	MICAL1	0.29247	0.939404
	FAM222A	-0.54123	0.939404
	IL12RB2	-0.35896	0.935684
	LOC100289206	-1.26637	0.933761
	TTLL3	0.29686	0.924902
	WBP2	0.26841	0.924902
	KIAA1671	-0.70868	0.924902
	GPR55	0.33877	0.921193
	GNG4	-0.58356	0.916998
	RDH10	-0.36219	0.907777
	CKB	-0.40694	0.907777
	GPR183	0.27931	0.889593
	PRR5L	-0.31106	0.884176
	NETO2	-0.29589	0.880102
	NLRC3	0.33272	0.879618
	AK1	0.5494	0.879618
	H1-0	-0.57009	0.876331
	ND6	-0.33989	0.876331
	MUC1	-0.39216	0.8676
	C17orf58	-0.34449	0.864712
	NTNG2	0.76203	0.864712
	NA	1.33155	0.862662
	TIAM2	-0.40867	0.862662
	CXCL10	-1.55953	0.852973
	TK1	-0.26802	0.850662
	LTA	-0.30038	0.847045
	EVI5	-0.45837	0.847045
	NA	1.15207	0.847045
	NA	1.43225	0.835811
	COL5A2	-1.18446	0.835811
	IKBKE	0.27673	0.835811
	GZMA	0.40684	0.835811
	PARVG	0.25572	0.831166
	DYRK3	-0.3529	0.830962
	NA	0.26535	0.830962
	NR4A2	-0.3831	0.822692
	TRAF5	0.27601	0.821737
	SLC29A2	0.35216	0.821737
	DERL3	-0.36808	0.817617
	CAPN12	0.39029	0.817617
	NA	0.8789	0.817617
	IER3	-0.36273	0.817617
	PFKFB4	0.59818	0.811328
	SIRPG	0.364	0.811328
	CBX8	-0.48335	0.811328
	CCDC69	0.27792	0.811328
	KIF18B	-0.43901	0.81108
	OPTN	0.26185	0.810603
	PLEKHG2	0.28032	0.801113
	NPIPB12	0.67098	0.800348
	NA	0.4348	0.800348
	SLC14A1	-1.25447	0.794494
	RNF145	0.32105	0.792646
	PARP12	0.27237	0.789804
	CLUHP3	0.24991	0.789804
	NA	-1.23464	0.789804
	EXO1	-0.28659	0.789804
	IFNGR2	0.36599	0.789804
	CHN1	-0.4722	0.789804
	CD55	-0.2797	0.789804
	TROAP	-0.27852	0.789804
	TRIB1	-0.34896	0.787193
	RAB5B	0.25245	0.781443
	IL10	-0.33906	0.781443
	AHI1	-0.33471	0.78122
	LOC100288175	0.29368	0.777537
	SLC44A2	0.2343	0.775261
	SPC25	-0.64866	0.775261
	SLC2A4RG	0.30224	0.775261
	APOL3	0.25935	0.768078
	CCND2	-0.27212	0.764854
	GJC1	-0.79201	0.762233
	NPTX1	-0.45026	0.760021
	SLC25A45	0.29512	0.760021
	HLA-L	0.63597	0.760021
	BCL6	-0.29385	0.741777
	PCYT2	0.34462	0.741777
	LAPTM5	0.22277	0.737844
	PIGV	-0.28811	0.732585
	ARHGAP25	0.23597	0.73107
	FAM53B	0.26329	0.73107
	ZNF101	0.26387	0.73107
	PTGIR	0.29859	0.73107
	CERS4	0.29958	0.728626
	MT1G	0.839	0.728626
	NA	1.04619	0.726363
	ATP1B3	-0.25321	0.726363
	BACH2	-0.34569	0.706176
	PLEKHG4	-0.29112	0.706176
	FAM24B	0.44374	0.701937
	STK17B	0.27485	0.701937
	TRIM8	-0.24684	0.701937
	ISG20	0.28233	0.701263
	GCNT1	-0.29001	0.701263
	BMERB1	-0.43325	0.700738
	NMRK1	0.2551	0.696758
	PACSIN3	-0.42253	0.689372
	SLC6A9	0.53215	0.673798
	ATG16L2	0.22921	0.673798
	ATP2A3	0.2134	0.665383
	PIK3R5	0.24164	0.663021
	GPCPD1	0.26018	0.663021
	UNC119	0.23526	0.662201
	MKNK2	0.2255	0.662201
	LINC01303	-1.8216	0.654687
	ALCAM	-0.37103	0.654687
	NA	-1.95029	0.654461
	TNFSF9	-0.41555	0.653503
	KIF20A	-0.84378	0.653503
	CENPN	-0.26196	0.653503
	CXCR4	0.27649	0.653503
	NA	0.30895	0.652582
	NA	0.66318	0.649129
	IDH1	0.31537	0.645348
	SHCBP1	-0.39761	0.645348
	LRRC37A2	0.43615	0.636053
	COL6A3	-0.38565	0.635758
	KCNC3	-0.25241	0.627868
	SNAI3-AS1	0.42816	0.624774
	AURKB	-0.41134	0.619096
	SLC2A6	0.42732	0.619096
	SIDT1	0.30392	0.619096
	PARP15	0.2899	0.619096
	CYBA	0.23721	0.619096
	STK10	0.2168	0.607921
	GAB2	0.43676	0.607921
	CCDC88C	0.25445	0.607921
	GBP2	0.23836	0.600837
	CARMIL3	-0.44813	0.600837
	LRRC59	-0.22399	0.597175
	CLEC17A	-0.82207	0.597175
	PNMA3	0.34073	0.597175
	ELOA-AS1	0.49728	0.597175
	OSBPL7	0.25777	0.597175
	ZNF295-AS1	-0.6609	0.597175
	SLC6A8	-0.51448	0.594927
	NA	0.41376	0.591622
	CDK2AP2	0.27944	0.591622
	CXCL9	-0.77989	0.591622
	KLHL22	0.26639	0.591622
	EBP	0.43483	0.591622
	MAP4K1	0.22305	0.591622
	ACSS1	0.2606	0.591622
	PPDPF	0.26509	0.591622
	BSPRY	-0.47318	0.591622
	CASP8	0.24132	0.591622
	CSPG5	-0.90886	0.591013
	STARD4	0.36419	0.581032
	RPL7L1	-0.20765	0.578844
	IL16	0.27826	0.578827
	RNU4-2	-0.93195	0.578827
	TBX21	-0.23621	0.578827
	KIFC1	-0.27822	0.575194
	TMC8	0.20081	0.575194
	BRSK2	-0.69281	0.575194
	TMC6	0.21075	0.575194
	ABHD4	0.31318	0.575194
	GNA11	-0.44281	0.575194
	USP35	0.27026	0.575194
	DHRS9	-1.00124	0.569245
	NA	-0.57754	0.566468
	NA	-0.3077	0.556296
	ODC1	-0.23678	0.555262
	ITGA1	-0.49446	0.555168
	LSP1	0.22306	0.554648
	CDC6	-0.22408	0.554648
	KCNK15	-0.86965	0.554648
	NCF1C	1.08671	0.554648
	RGS1	0.21956	0.554648
	HELLS	-0.25979	0.554648
	ZYX	0.20531	0.553721
	HSPA4L	-0.74833	0.548218
	RHPN1-AS1	-1.34692	0.547429
	CARD16	0.46261	0.545479
	XIRP1	-0.30709	0.545479
	SIAH2	-0.2374	0.544519
	ADHFE1	0.86963	0.544519
	NA	1.47231	0.541206
	FLOT1	0.22006	0.540889
	HECTD2	-0.4428	0.533536
	AIM2	-0.20072	0.533536
	ADI1	-0.26852	0.533536
	TSPAN14	0.21206	0.533536
	BIN2	0.20259	0.52832
	SYTL1	0.23206	0.52832
	TMEM50B	0.25584	0.527276
	ICOS	-0.23292	0.520826
	SOS1	0.27245	0.520201
	NA	1.12106	0.519212
	LOC107984142	0.64276	0.519212
	KCNG1	-0.81315	0.519212
	SOCS1	0.26499	0.519212
	ARHGDIB	0.23974	0.519212
	NA	0.36184	0.519212
	FES	-0.24127	0.519212
	ARRDC5	1.14933	0.519212
	TMEM41B	0.29478	0.518053
	DDAH2	0.37816	0.517416
	NAMPT	-0.20777	0.514086
	NA	0.36687	0.514086
	SERBP1	-0.21691	0.514086
	ITGB2-AS1	0.26241	0.513927
	EGR2	-0.22232	0.511991
	BBC3	0.42741	0.511991
	CTTN	-0.22644	0.511526
	GHRLOS	0.3462	0.51071
	XCL2	-0.45212	0.509811
	LCP2	0.19318	0.509811
	TAGAP	-0.24048	0.508839
	TRO	-0.6714	0.508839
	ARL4C	0.28752	0.508839
	NR4A3	-0.21672	0.508839
	MYH10	-0.40695	0.508793
	SIGIRR	0.25292	0.501432
	ELL2	-0.32014	0.500913
	GNGT2	0.353	0.499241
	CYB5R2	-0.9953	0.499241
	LSS	0.22581	0.499241
	TMEM256	0.3909	0.499164
	CLDND1	0.21123	0.497358
	SH2D3C	0.24777	0.497358
	RAPGEF1	0.22581	0.497358
	SLC38A5	-0.22068	0.497358
	OSBPL10	-0.78444	0.494603
	NLRC5	0.20017	0.489804
	CD82	-0.25359	0.489804
	PPT2	-0.34053	0.489804
	IL32	0.24865	0.489804
	FGD3	0.20463	0.489804
	COL9A2	0.29093	0.489804
	DGKA	0.2066	0.489804
	TUB	-0.87869	0.488851
	UBASH3A	0.2279	0.487946
	PIM2	0.19259	0.487946
	GNAI2	0.19488	0.487946
	HEMK1	0.19961	0.487608
	NA	0.27984	0.487608
	SMAP2	0.19503	0.486963
	NA	-1.42565	0.486963
	ORMDL2	0.2474	0.486963
	SEPTIN6	0.19731	0.486963
	NUF2	-0.33738	0.485673
	CYTIP	0.19898	0.484816
	RIPOR1	0.2084	0.481796
	DBI	0.25949	0.481796
	ACAP1	0.22119	0.481796
	UHRF1	-0.209	0.481796
	ZEB2	-0.38631	0.481796
	TEAD4	-0.49725	0.481796
	UBE2Q2P13	0.60807	0.481796
	NA	-1.3006	0.481092
	ASCL2	-0.65868	0.479905
	RARA	0.20581	0.475937
	PACS1	0.20332	0.475844
	GOLGA8B	0.21903	0.475844
	C1RL	0.28256	0.474749
	MDK	-0.41416	0.469557
	VEGFA	0.4168	0.464454
	ATP10A	-0.25286	0.464454
	LOC107987478	0.41879	0.462333
	SESN2	0.32357	0.462333
	LGALS3	0.24302	0.462333
	AMY2B	0.33453	0.462333
	CBARP	-0.46799	0.461789
	PDE9A	0.41043	0.461588
	TTC16	0.43857	0.461221
	C2orf68	0.24189	0.461221
	BZW1	-0.20084	0.461221
	DNHD1	0.28994	0.458396
	TTC28-AS1	0.29981	0.456222
	PRAF2	0.37265	0.456222
	HSPA1A	0.21639	0.455884
	PRPF40B	0.24825	0.454563
	ARHGAP45	0.18669	0.454563
	HSD17B7P2	0.43577	0.454563
	LCP1	0.20513	0.452726
	SLC25A29	0.24295	0.452726
	WDR75	-0.18867	0.452726
	YRDC	-0.21963	0.452726
	YPEL3	0.25498	0.452726
	CYP4F26P	-2.40597	0.452726
	PLEC	0.20577	0.452726
	CALD1	0.46284	0.452456
	RAB19	0.36781	0.450659
	UAP1L1	0.22411	0.450659
	FBXO32	-0.27657	0.450659
	CCM2	0.21526	0.450499
	LOC100505915	-1.34897	0.450346
	C1QL1	-1.29587	0.447577
	NEIL1	0.30456	0.447577
	ARMC9	-0.45817	0.447577
	IL4R	0.18876	0.447577
	ATP8	-0.26998	0.447131
	NA	0.28904	0.447131
	CKS2	-0.25692	0.443558
	GLIS3	-1.59524	0.442749
	VMP1	0.18854	0.441944
	KCNK5	-0.27827	0.441944
	PLCB2	0.18459	0.441944
	CCDC86	-0.19829	0.441944
	NR6A1	-0.49477	0.441944
	DCAF5	0.18957	0.441944
	MFSD2A	-0.27225	0.441944
	RIPK2-DT	0.44527	0.441944
	VAV1	0.18889	0.441944
	CLCF1	-0.33018	0.441944
	ADTRP	0.23954	0.441944
	RPS10P15	-1.54193	0.441944
	TMEM71	0.39733	0.441302
	NA	1.03648	0.439637
	CDC20	-0.23898	0.439427
	LPAR2	0.21403	0.439427
	NA	0.2645	0.439427
	TOX2	0.41335	0.437467
	ASS1P1	0.70863	0.437467
	NPC2	0.29226	0.437467
	C10orf95-AS1	0.2427	0.437467
	RPL7AP50	0.66088	0.437467
	MCM10	-0.26425	0.437467
	CA11	-0.27619	0.437467
	ARRDC3	0.3663	0.437467
	CAMKV	-0.79359	0.437467
	TNFAIP8L1	0.25159	0.437467
	DDIAS	-0.32446	0.437467
	SLC26A6	0.18728	0.437467
	DGKI	-1.25017	0.437467
	CHST10	-0.31823	0.434887
	XCL1	-0.3823	0.434303
	NA	-0.94258	0.434
	E2F2	-0.25645	0.434
	CCNF	-0.27316	0.433918
	NA	0.98372	0.43134
	JARID2-AS1	1.41513	0.431315
	CYFIP2	0.19677	0.429759
	MIR6859-1	0.5598	0.428736
	INPP5D	0.21048	0.428736
	SSH3	0.22463	0.428407
	LIMD2	0.23557	0.428407
	NUDT15	-0.26179	0.428407
	FOXD2-AS1	0.40474	0.428407
	NA	0.56499	0.428407
	NA	0.35914	0.428407
	NPM1	-0.22263	0.428407
	IL7R	-0.24697	0.428407
	NA	0.60456	0.428407
	ANXA2R	0.44627	0.427606
	PDIA6	-0.26128	0.426144
	NCS1	-0.20004	0.426144
	NA	1.21234	0.425912
	ASAP2	-1.44392	0.423432
	LINC01480	-0.4846	0.422334
	BCL2	0.27679	0.419209
	HSPH1	-0.27151	0.418493
	TMEM223	0.25417	0.418493
	HOPX	-0.25368	0.418493
	GAS1	-1.2229	0.418493
	SLC26A11	0.19812	0.418493
	MIR339	1.37972	0.418397
	SCN1B	-0.52018	0.418206
	CORO7	0.22054	0.418206
	OTOF	0.39657	0.418206
	UNG	-0.18429	0.418206
	HK2	-0.23205	0.418206
	RECQL4	-0.21352	0.418206
	STX3	0.32627	0.417925
	GPR19	-0.35421	0.417925
	HPDL	-0.22534	0.417449
	CARD19	0.21567	0.41304
	NUMBL	-0.2399	0.41304
	LAG3	-0.18652	0.412644
	IL1A	-0.4926	0.412644
	BRME1	-0.31378	0.412644
	CBX7	0.21771	0.412644
	CBS	1.48038	0.412644
	TPM4	0.18005	0.412644
	NA	0.74158	0.412644
	NA	0.62793	0.412644
	CCNB1	-0.31825	0.412644
	TXNIP	0.22045	0.412644
	SMIM10	-1.49235	0.412644
	CYB5B	0.18007	0.412644
	MYH6	1.09705	0.412644
	PLCG1	0.17165	0.41232
	LPCAT4	0.19804	0.407605
	HSPA5	-0.20534	0.407605
	PPFIBP1	-0.3928	0.407605
	MROH1	0.19591	0.40555
	TNFSF12	0.2855	0.405118
	IL31	-0.30843	0.403683
	UNC13B	-0.44018	0.403683
	DUSP4	-0.17985	0.401441
	ZNF337	0.21919	0.401348
	NA	0.72374	0.400378
	NT5DC2	-0.20226	0.400378
	GZMK	0.46373	0.400378
	WDR90	-0.1907	0.400378
	TOE1	-0.20632	0.400378
	CHD2	0.19394	0.400378
	P2RX4	0.21139	0.40015
	HROB	-0.25866	0.398168
	MELK	-0.21714	0.397864
	CCR2	0.36869	0.397452
	KRBOX4	0.29952	0.392519
	LOC107987457	0.17355	0.392519
	ZNF44	0.25203	0.392519
	NCL	-0.22488	0.392519
	ITPRIPL1	0.18306	0.392519
	TRIP6	-0.2214	0.392519
	TSPAN31	0.23465	0.392519
	ITGAL	0.18234	0.392519
	NA	1.35142	0.392519
	NUGGC	-0.36969	0.391174
	SEMA4D	0.17258	0.389964
	USP4	0.19578	0.389964
	MAPK13	-0.18258	0.389964
	ESCO2	-0.49039	0.389964
	FGF2	-1.33444	0.389484
	HAVCR2	-0.22786	0.389484
	ZNF549	0.30018	0.386135
	HSPD1	-0.20213	0.386101
	RHOB	-0.37475	0.385797
	CDK1	-0.25462	0.385797
	CD72	-0.33259	0.385797
	ELOVL6	0.33485	0.385797
	CHST2	-0.2758	0.3857
	TNFSF11	-0.4505	0.384948
	NA	1.22262	0.384948
	SMIM29	0.2735	0.384948
	NBEAL2	0.17839	0.384948
	FLVCR2	0.21426	0.384948
	RASGRP2	0.23769	0.384948
	GALNT6	0.23914	0.384948
	SGSM2	0.1986	0.383139
	R3HDM2	0.23416	0.383139
	NA	1.29426	0.383139
	SLC9A8	0.21519	0.383139
	ZNF767P	0.22621	0.383139
	PGAM1	-0.26222	0.383139
	HSD17B7	0.28851	0.383139
	CAPG	0.25367	0.383139
	CDK2AP1	-0.2198	0.383139
	CC2D1B	0.1869	0.383139
	HCST	0.2909	0.383139
	NA	0.35346	0.383139
	TIGD3	-0.72756	0.383139
	NA	1.50689	0.383139
	TCHH	-1.48088	0.383139
	CARMIL1	-0.60527	0.38218
	SPR	-0.34821	0.38218
	CDCA3	-0.35775	0.38218
	LINC01644	0.79503	0.38218
	BCDIN3D	0.30505	0.38218
	HMGB1	-0.17903	0.38218
	RNF157	0.20452	0.38218
	VSIR	-0.19286	0.381467
	PCK2	0.22213	0.381467
	RBM6	0.22476	0.381467
	SNX20	0.1865	0.381467
	SPAG8	0.74122	0.380256
	UACA	-0.96279	0.378164
	PLEKHH1	-0.58184	0.378164
	CCNE1	-0.21634	0.37725
	NFATC1	-0.20344	0.376394
	C1orf198	-0.29409	0.374457
	BTBD2	0.19183	0.374457
	PCSK4	0.5454	0.374457
	CES4A	0.20638	0.374457
	NA	-1.24002	0.374212
	NA	1.27176	0.374212
	PANX2	0.48857	0.373483
	NA	1.72716	0.371639
	NA	-1.82366	0.371639
	KCNRG	1.01182	0.370417
	USP20	0.18043	0.370121
	ZMIZ2	0.16647	0.370121
	SLC48A1	0.24709	0.370121
	SSTR2	-1.00617	0.370121
	FBXL19	-0.19791	0.368823
	CDKN1A	0.1827	0.368823
	LOC107985688	0.42862	0.368823
	TMEM129	0.23653	0.368823
	ZNF763	0.62332	0.367904
	ANKRD44-IT1	1.01519	0.367471
	STARD13	1.27043	0.367471
	SKA3	-0.25122	0.366532
	GAR1	-0.25345	0.366532
	LOC728743	0.25806	0.366532
	IGFLR1	0.24286	0.365884
	NA	0.2443	0.364787
	NA	0.81269	0.363962
	LINC00664	-0.78291	0.363962
	RNPEPL1	0.18209	0.363962
	MCOLN2	-0.25054	0.363962
	HCG27	0.59587	0.363962
	RAB40B	-0.33675	0.363962
	NA	0.65855	0.363962
	CMTM3	0.17957	0.363962
	FABP5	-0.20546	0.363962
	CASKIN2	-0.44334	0.363962
	NA	0.99465	0.363962
	CATSPERG	0.53414	0.363962
	NA	-2.18676	0.363962
	SND1	-0.18486	0.363962
	COL6A1	-0.46728	0.363328
	CTPS1	-0.17154	0.363002
	SP140L	0.18728	0.362646
	NOP53	0.2117	0.36109
	ATAD3A	-0.18803	0.360615
	NA	-0.36863	0.360615
	TMEM273	0.1645	0.360553
	NA	-0.32857	0.358568
	SIM2	-0.84247	0.358568
	NA	-0.76143	0.358568
	MYRF	0.31615	0.357017
	ZNF589	0.1739	0.356176
	PLEKHO2	0.19287	0.355317
	SQLE	0.34143	0.355317
	NA	1.14257	0.355317
	SIPA1	0.16775	0.355317
	NSMCE1-DT	0.53728	0.355317
	PGD	0.18601	0.355086
	TUBA8	-0.57867	0.354439
	NKG7	-0.20562	0.354439
	ZNF704	-0.62568	0.354051
	RAD54L	-0.196	0.354051
	NA	-1.71744	0.353061
	CCNA2	-0.4009	0.352938
	DYNC2I2	-0.2562	0.352345
	NA	1.0855	0.352142
	CXCR6	0.30087	0.352142
	MTMR9LP	0.50478	0.352142
	CRIP2	-0.34145	0.352142
	NA	0.30618	0.352142
	CDKN2C	-0.47672	0.351345
	NPC1	0.19904	0.351021
	ILK	0.1696	0.350776
	VLDLR	0.54495	0.350541
	KIF1C-AS1	0.55992	0.350541
	TBKBP1	-0.18007	0.350541
	ATF3	-0.25341	0.350541
	ASF1B	-0.18566	0.350308
	ARHGAP32	-0.42723	0.349286
	TNFRSF21	-0.47317	0.347959
	PHGDH	0.57844	0.347959
	NA	-0.57839	0.347812
	B3GNT5	-0.69171	0.347687
	GPR68	0.20202	0.347469
	SNX10	0.25964	0.347469
	DSTYK	-0.23765	0.347469
	DCAF13	-0.25081	0.346405
	KPNA2	-0.17212	0.346375
	IL23R	-0.55118	0.345169
	IGHV1-3	-0.43229	0.345169
	ERMN	0.25506	0.345169
	KIF26B	-1.24416	0.345169
	IL1R1	0.20646	0.3435
	TIMM17A	-0.20111	0.3435
	TOM1L2	0.22928	0.3435
	HMGA1	-0.18338	0.343082
	CSTB	0.24971	0.340344
	STAT3	0.16311	0.340344
	KANK2	-0.55863	0.340344
	CD276	-0.65847	0.340344
	GLDC	-0.40814	0.340344
	GNG2	0.19806	0.340344
	FAM43A	-0.29703	0.340344
	CXCR5	-0.21224	0.340344
	ITSN1	-0.37598	0.340344
	ZNF528-AS1	0.69678	0.339201
	PSD4	0.1596	0.339201
	NA	0.93632	0.339201
	DNAJC4	0.23607	0.339201
	AFTPH-DT	-0.83151	0.339201
	BMP1	-0.2257	0.339201
	CALM2	-0.20738	0.339201
	DLGAP5	-0.37764	0.339201
	LINC00520	-1.04692	0.339201
	NA	0.35323	0.338159
	PDZK1	-1.26663	0.337687
	NA	-0.8803	0.337687
	AMIGO2	-0.26418	0.337687
	ZFYVE1	0.24898	0.337687
	KIF23	-0.30046	0.337687
	XRCC2	-0.25081	0.337687
	SOX4	-0.94248	0.337687
	ATP1B1	-0.33781	0.336423
	ZFHX3-AS1	-0.36784	0.336423
	NA	0.70337	0.336423
	ANXA5	-0.16351	0.336423
	CCL1	-0.5297	0.336423
	PLXNB2	-0.281	0.336423
	PPP1CC	-0.19765	0.336423
	CYP27A1	-0.96601	0.335913
	ZNF417	0.34468	0.334113
	ADGRE5	-0.17804	0.334113
	NA	0.24345	0.334113
	NA	1.01192	0.334113
	MYO1E	-0.62602	0.334113
	SLFN13	0.24623	0.334113
	NA	0.58409	0.334113
	WBP2NL	0.5954	0.334113
	CCDC24	0.34913	0.334113
	IKZF3	0.17745	0.333399
	ADAP1	-0.28966	0.3319
	ZNF600	0.22338	0.3319
	RAN	-0.19388	0.330956
	CCDC150	-0.29069	0.330956
	QPCT	-0.74036	0.330956
	RUSC2	-0.50564	0.330956
	MIAT	0.21212	0.330956
	ZNF8-DT	0.40745	0.330956
	POLE2	-0.23614	0.330956
	OSTF1	0.17626	0.330956
	TSLP	-1.32319	0.330956
	CARS1	0.17978	0.330956
	LINC00528	0.68344	0.330956
	ARL6IP5	0.18561	0.330595
	ZBED2	-0.1626	0.330595
	CSNK1G2	0.17707	0.330595
	PVR	-0.28332	0.330595
	MICA	0.24306	0.330595
	TXK	0.42163	0.330437
	NA	-0.46425	0.330437
	NA	0.258	0.32927
	TMEM140	0.29691	0.32927
	ZCCHC8	0.17903	0.32927
	LDHA	-0.17358	0.32927
	NOD1	0.21466	0.32927
	ABCD1	0.23071	0.32927
	NA	0.80161	0.327834
	TRPV2	0.17856	0.327834
	ATP6V0D1-DT	0.37915	0.326169
	TWF2	0.18928	0.325327
	NA	0.63787	0.325327
	CCND1	-0.52456	0.325327
	ZNF226	0.2763	0.325327
	ZNF394	0.1916	0.325327
	CCDC138	-0.32975	0.325327
	RBL2	0.23641	0.325327
	EIF4G2	-0.20132	0.325327
	PELI1	0.20668	0.325327
	ISYNA1	0.23319	0.325327
	ZFY	-0.30337	0.325327
	BISPR	0.29226	0.325327
	ITGA6-AS1	0.7805	0.325327
	SEMA4A	-0.20345	0.325327
	IL1R2	0.18199	0.325327
	ERI2	-0.39933	0.325327
	PLD2	0.17787	0.325327
	NRXN2	-1.13839	0.324626
	DCAF4L1	-0.43919	0.324626
	AUNIP	-0.29732	0.323241
	PXN	0.16849	0.323241
	EXD3	0.27643	0.323241
	ZNF517	0.34284	0.323241
	CASZ1	0.23366	0.323241
	AKNA	0.16767	0.323241
	NA	0.80277	0.323241
	SLC39A10	-0.36097	0.323241
	TTLL12	-0.17627	0.323241
	GIPR	-0.24789	0.323241
	TMEM116	0.2769	0.323241
	NA	-0.85147	0.323241
	ADM2	0.33488	0.323241
	PLA2G4A	-1.90026	0.323241
	SAMHD1	0.18844	0.323241
	RAPGEF3	-0.31061	0.323241
	MRPL1	-0.20033	0.323241
	TMEM147-AS1	-0.24649	0.322299
	MPZ	0.43334	0.320736
	GLS2	0.2952	0.320736
	YBX3	-0.23855	0.320736
	NA	0.86298	0.320736
	PDGFA	-0.27243	0.320736
	RAB1A	-0.20861	0.320043
	ARHGEF2-AS2	0.47176	0.319308
	CPO	-0.76684	0.319308
	RASSF5	0.15235	0.319308
	APBB3	0.20586	0.319308
	LTK	0.29509	0.319308
	THUMPD3-AS1	0.19092	0.319308
	ATP9A	-0.48191	0.319308
	PAN2	0.18349	0.319308
	FEN1	-0.19819	0.319308
	GFOD1	-0.3431	0.319308
	CTH	0.53516	0.319308
	THY1	0.47993	0.319308
	ZC3H3	0.19145	0.317315
	LINC00158	-0.54238	0.317315
	PREX1	0.16553	0.317315
	ISM1	-0.62024	0.317315
	NA	0.90993	0.317315
	MEGF6	0.19833	0.316824
	CAPS	0.28062	0.312077
	RXRA	0.17336	0.312077
	NLRP3	-0.52198	0.309968
	SCAMP2	0.15513	0.309354
	CD38	-0.59194	0.309135
	B3GLCT	-0.30056	0.308165
	LINC00892	-0.19415	0.308165
	ERP29	0.20059	0.308165
	ZMYND8	0.21336	0.308165
	RGCC	-0.22365	0.308165
	DANCR	-0.21593	0.308165
	NA	0.85441	0.308165
	HEXIM1	-0.16886	0.307795
	AFMID	-0.20419	0.307194
	NA	0.38097	0.307194
	CTSS	0.18457	0.307194
	RASSF2	0.21002	0.305965
	NA	0.28645	0.305549
	NA	0.67669	0.305549
	TSACC	1.36711	0.305071
	CD160	-0.42152	0.304518
	NA	0.48475	0.304203
	NA	0.37526	0.304203
	ERRFI1	-0.51465	0.304203
	MSH5	-0.25794	0.304188
	IFFO1	0.19163	0.304093
	NECTIN1	-0.27811	0.304093
	SATB1	0.2081	0.304093
	HAAO	-1.3393	0.302551
	ADGRG1	-0.30548	0.300398
	EPOP	-0.17981	0.300398
	GGH	-0.3102	0.300398
	GLIPR2	0.17394	0.300398
	NDUFAF4	-0.19498	0.300398
	PLEKHF1	0.22024	0.300398
	ACAA1	0.17388	0.300398
	VAMP2	0.18101	0.300398
	DHRS3	-0.23401	0.299884
	SPHK1	-0.28882	0.299783
	NAP1L5	-0.31136	0.299783
	NR2F6	-0.23744	0.299638
	MAN1C1	0.22349	0.299638
	HSF4	0.23437	0.299638
	NA	-0.5933	0.299496
	BID	0.23797	0.298495
	NA	0.50452	0.298495
	SLC29A1	-0.1707	0.297789
	CLUH	-0.14851	0.297789
	COA6-AS1	0.63642	0.297789
	ABI3	0.20568	0.297789
	DGLUCY	0.17028	0.297096
	NA	0.61141	0.297096
	BTG3	-0.2046	0.297096
	TUFT1	-0.38216	0.296526
	NSDHL	0.19308	0.29644
	DLGAP4	0.16378	0.29644
	KCNK12	-0.6142	0.29644
	SKAP1	0.17513	0.29644
	ZNF620	-0.47615	0.29644
	CHTF18	-0.16004	0.29644
	CSGALNACT2	0.19637	0.29644
	HJURP	-0.24366	0.29644
	BUB1	-0.23963	0.29644
	MCM4	-0.16981	0.29644
	FBXL19-AS1	-0.39831	0.29644
	TMOD4	0.29409	0.29644
	FNBP1	0.1475	0.29644
	NR1I2	-0.76158	0.29644
	ETS2	-0.20107	0.29644
	TBC1D10C	0.15614	0.29644
	SNX22	-0.56002	0.29644
	GMPPB	-0.17013	0.29644
	LINC01278	0.21406	0.29644
	NA	-0.46345	0.29644
	MYLK-AS1	0.5297	0.29644
	STPG3-AS1	0.92661	0.29644
	FAM118A	0.16789	0.29644
	EFNA3	-0.69265	0.296389
	ASPHD1	-0.44768	0.296389
	DUSP5	0.16816	0.296389
	CENPF	-0.29558	0.29629
	ZNF841	0.26105	0.29553
	LRRC45	-0.18239	0.29553
	ARHGEF18	0.1701	0.294375
	MYC	-0.21475	0.294162
	LHPP	0.27792	0.294162
	ARHGEF28	-2.03562	0.294033
	TMEM44	0.31341	0.294033
	COTL1	0.16874	0.294033
	SLC45A3	-0.56483	0.294033
	PAICS	-0.1467	0.294033
	GVINP1	0.33393	0.294033
	SRGN	-0.15736	0.293554
	PELI2	-0.49075	0.292294
	AKR7A3	-0.6558	0.291917
	KIF14	-0.42538	0.291917
	C8orf44	0.40462	0.29164
	FOXM1	-0.19029	0.29164
	SLC9A3R1	0.16037	0.29164
	ALPK2	-0.52543	0.29164
	ARF4	-0.18473	0.29164
	MIA2	0.19437	0.290548
	RHOF	0.15785	0.290548
	PCNX2	0.23576	0.290548
	SCRN2	0.19495	0.290548
	CLSPN	-0.2164	0.290548
	TTYH2	-0.2535	0.290548
	HPCAL4	-0.51489	0.290548
	DTYMK	-0.19683	0.290548
	CD74	0.17405	0.290548
	PDE4A	0.19034	0.290548
	HMGB1P5	-0.41493	0.290548
	ZNF425	0.58747	0.290548
	RHOBTB2	-0.24649	0.290422
	ZNF84	0.18956	0.290305
	RAB11FIP4	0.17924	0.290305
	LPCAT1	0.15465	0.290305
	TRIM74	0.95389	0.289663
	FLJ32255	0.28009	0.289663
	TRIM52-AS1	0.30159	0.289663
	AGAP2	0.14788	0.289663
	C2CD4B	-0.39545	0.289663
	HSD17B8	0.20587	0.288522
	CDKN2D	-0.22299	0.288295
	CYTH4	0.15891	0.288295
	MMADHC	-0.23007	0.288295
	MTRFR	0.20463	0.288295
	CCNB2	-0.37764	0.288261
	CCL3L3	-0.31454	0.288261
	ETF1	-0.15036	0.288261
	CHEK1	-0.1669	0.288261
	G6PD	0.16244	0.288261
	MYO1D	-0.244	0.288223
	JAKMIP2	0.38822	0.288223
	HIVEP3	-0.23691	0.287878
	HLA-DQB1	0.18203	0.287878
	PRDX3	-0.18974	0.287638
	STMN3	0.182	0.286516
	RIBC2	-0.31328	0.286516
	TCF20	0.17396	0.286347
	CNKSR3	-1.08288	0.286347
	SYCE1	0.90172	0.286347
	NA	-1.03965	0.286227
	ALDH7A1	-0.61446	0.286227
	PIK3IP1-DT	0.96427	0.286227
	TNFSF4	-0.80373	0.284868
	SQSTM1	0.16604	0.284763
	GLB1L2	-0.26241	0.284695
	MLKL	0.18288	0.284529
	TEDC2	-0.18215	0.281405
	EIF5	-0.15996	0.278831
	MVP	0.15637	0.278831
	SLC25A33	-0.19873	0.278831
	CNKSR1	0.26573	0.278488
	TLN2	-0.712	0.278488
	ZNF211	0.21307	0.277949
	TPMT	0.21306	0.277405
	CTIF	-0.23546	0.277405
	CPNE8	-0.41107	0.277405
	RPL10P3	0.6041	0.277368
	NA	-0.20756	0.27731
	UPP1	0.16658	0.27731
	HKDC1	1.21945	0.27731
	NA	0.73459	0.276419
	GINS1	-0.19759	0.276419
	TUBGCP6	0.14325	0.276419
	CAMK2N2	-0.67968	0.276419
	OPN3	-0.28085	0.276419
	CRYBB3	-1.06122	0.275708
	PML	0.15057	0.275708
	KIF7	-0.34566	0.275708
	POC1A	-0.2603	0.275708
	PANO1	0.455	0.275708
	WNT10A	0.18706	0.275555
	NA	-0.71715	0.275555
	MEPCE	-0.16378	0.275555
	E2F8	-0.36703	0.275012
	LINC03033	-0.59411	0.275012
	IL27RA	0.15828	0.275012
	NA	-1.16897	0.275012
	TOGARAM2	-0.25159	0.275012
	KIFC3	-0.52434	0.275012
	TRPM4	1.53268	0.275012
	PRDX4	-0.18062	0.275012
	NA	0.86835	0.275012
	SLC25A22	-0.15872	0.275012
	FYCO1	0.22261	0.275012
	CSRP1-AS1	0.32768	0.275012
	TSPAN3	-0.1858	0.275012
	NA	0.73251	0.27464
	F5	-0.2184	0.27464
	IL17D	-1.01681	0.27464
	TPRG1	-0.20758	0.27464
	DNASE1	0.1897	0.27464
	WDR62	-0.16926	0.27464
	MRAS	-0.86768	0.274314
	CASQ1	0.69225	0.27296
	HSPA8P15	-1.22935	0.27147
	PLCH2	0.25717	0.27147
	SH3BP5-AS1	0.20224	0.27147
	NA	0.47972	0.27147
	ZNF789	0.18918	0.271431
	NA	0.30442	0.271348
	MAT2A	-0.28147	0.271178
	SYP	-0.24717	0.271178
	SELPLG	0.18405	0.271178
	PTGES3	-0.21259	0.271178
	CREB3L3	0.56599	0.271178
	PCYOX1L	0.16733	0.271178
	NA	0.24489	0.271178
	CCDC168	-0.52883	0.271178
	RPL13AP26	0.3474	0.271178
	HCN3	0.23458	0.271178
	SEC61A1	-0.14379	0.271178
	SCD5	-0.4373	0.271178
	LTBR	-0.81191	0.271178
	NA	0.69246	0.271178
	PTGFRN	-0.2708	0.271178
	LAMA2	-1.09049	0.271124
	DOC2A	-0.49234	0.271124
	IFFO2	0.16464	0.271124
	PIGL	0.21989	0.271124
	JAK1	0.17973	0.271124
	FAM13A-AS1	0.38904	0.271124
	SEMA3F	1.29837	0.271124
	GALNT7-DT	0.74444	0.271124
	CYTH1	0.19253	0.271124
	LINC00954	0.40423	0.271124
	TFDP1	-0.17586	0.271124
	RPS6KA2	0.4282	0.271124
	CRACR2B	-0.66806	0.271124
	SAP30	-0.29168	0.271124
	CITED2	-0.38432	0.271124
	RNF166	0.15339	0.271124
	RANBP10	0.15602	0.271124
	TRIP13	-0.18971	0.271124
	SPINT2	0.20376	0.271124
	CYP27B1	-0.19341	0.271124
	CTSF	-0.42516	0.271124
	LRTM2	-0.93063	0.271124
	PHETA2	-0.27334	0.270576
	NA	0.45752	0.270576
	LOC100129534	0.44695	0.270576
	ZNF334	-0.81368	0.270576
	TNC	-0.90579	0.270576
	AGFG1	-0.19944	0.270576
	KIAA0895L	0.15711	0.270576
	CORO1A	0.14882	0.270376
	NA	-1.03437	0.270371
	AEN	-0.14908	0.268753
	ATP10D	-0.60675	0.268753
	NA	0.85365	0.267397
	SNX33	-0.25858	0.265191
	GPRASP1	0.24909	0.26517
	PLXNB1	-0.21908	0.26484
	ZFP57	0.21557	0.262938
	SHFL	0.16838	0.262394
	PAM	-0.16436	0.262394
	TSTD1	0.24657	0.260564
	TONSL	-0.14806	0.260564
	YAP1	-1.54994	0.260564
	ZACN	0.19027	0.260564
	BCORP1	0.35228	0.260564
	DAPK2	-0.74448	0.260564
	CGREF1	-0.36577	0.260564
	ITGB2	0.13613	0.260564
	DYNLL2	-0.15095	0.260564
	NA	-0.77819	0.260564
	EPHA4	-0.44765	0.260564
	NA	0.41984	0.260564
	MRM3	-0.18853	0.260341
	KLHL36	0.16886	0.258377
	EGLN3	-0.50306	0.257433
	FOXP4	-0.15631	0.257398
	NA	0.34555	0.256966
	ANKRD11	0.15642	0.255963
	EDDM13	-0.62951	0.255963
	GON4L	0.17045	0.255709
	FAM131C	-0.9333	0.255709
	BLOC1S1	0.28262	0.255691
	JAKMIP1	0.41367	0.255529
	NA	0.99312	0.255215
	ILF2	-0.19782	0.255146
	SYNGR3	0.23446	0.255146
	TOM1L1	-1.01402	0.255146
	HOXB-AS1	0.36753	0.254677
	SLC30A3	-0.54638	0.254677
	RGS16	-0.17823	0.254677
	PRMT5	-0.1945	0.254677
	NA	-0.36379	0.254677
	CENPU	-0.15589	0.254677
	ARRDC1	0.18521	0.254677
	DUS3L	-0.17291	0.254677
	BCAS3	-0.25462	0.254677
	FCHSD1	0.14975	0.254677
	NA	0.46658	0.254677
	CNTF	-0.42423	0.254521
	RRM1	-0.17828	0.254521
	TRPT1	0.1957	0.254521
	ZNF282	0.14085	0.254521
	TRADD	0.16057	0.254521
	PIK3CD	0.13993	0.254521
	CALCOCO2	0.16765	0.254521
	CORO2A	0.20949	0.254521
	KAT2B	0.22243	0.254521
	TOMM20	-0.15432	0.254521
	ATN1	-0.1347	0.254521
	TMEM156	0.23115	0.254521
	CNTNAP1	0.19355	0.254521
	SLC22A17	-0.29712	0.254521
	TUBA1C	-0.15928	0.25389
	NA	-0.36448	0.253644
	PPP1R35	0.24067	0.253644
	DNAJA1	-0.15331	0.253568
	STXBP5	-0.21982	0.253568
	TOP2A	-0.23373	0.253568
	NA	0.82072	0.253568
	FAM13A	-0.41241	0.253568
	NA	0.73793	0.253568
	TMEM237	-0.23352	0.251968
	TMEM109	-0.16464	0.251548
	PBK	-0.35846	0.251136
	MOB3A	0.14487	0.251136
	SNORD88A	-0.86593	0.251136
	NA	0.77205	0.251136
	CCDC15	-0.41345	0.251136
	GEM	-0.3577	0.251136
	MLF1	-0.3428	0.251136
	RPL24P2	0.84954	0.251136
	COMMD7	0.21474	0.251136
	TMEM154	0.26436	0.251136
	MARCHF2	0.19054	0.251136
	SPTB	-0.62628	0.251136
	UBE2C	-0.25147	0.251136
	PRDX5	0.18857	0.251136
	KIF15	-0.22775	0.251136
	BATF	0.1933	0.251136
	NAPRT	0.17957	0.251136
	RFC3	-0.21161	0.251136
	POMP	-0.14463	0.251136
	BAIAP2	-0.26902	0.251131
	UBE2E3	-0.21299	0.250183
	RBM8A	-0.15129	0.250183
	PTBP1	-0.13507	0.249808
	GPR174	-0.27682	0.249292
	PC	-0.2397	0.249292
	ATP2B1-AS1	-0.93621	0.249292
	SKA1	-0.25035	0.249029
	CCDC50	-0.23317	0.248222
	ABHD18	0.1868	0.248068
	NPW	-0.37619	0.248068
	XKR8	0.18054	0.247978
	HPS1	0.14595	0.247755
	DUSP29	-0.82763	0.247755
	SNAI1	-0.62033	0.246341
	LAYN	0.37106	0.246341
	MIR22HG	0.20094	0.246341
	DTX1	0.20124	0.246341
	LYRM9	0.36516	0.245435
	KIF21B	0.19494	0.245405
	MAML3	-0.94001	0.245405
	CAPN2	0.15591	0.245405
	ORAI3	0.37457	0.245405
	PPA1	-0.14499	0.244614
	SH2D3A	0.15641	0.244583
	SH3TC1	0.15469	0.244568
	NA	0.83271	0.244568
	NDUFB8	0.23165	0.244568
	PRSS23	-0.64139	0.244464
	NA	0.50705	0.24445
	NCOR1	0.20356	0.24445
	CKS1B	-0.23812	0.243369
	OXCT1	-0.18885	0.242401
	PCNA	-0.16785	0.242401
	CCDC159	0.19771	0.242212
	NA	-0.48817	0.24162
	MSRB2	0.28991	0.240566
	GSTK1	0.1532	0.240197
	PSME2P1	0.34292	0.239504
	DENND4B	0.14188	0.239504
	XPC	0.15207	0.238943
	C8orf76	0.3301	0.238943
	DNAJB6	-0.14712	0.238943
	TTLL1	0.33845	0.238902
	CENPX	-0.18778	0.238519
	ANKLE1	-0.2144	0.238519
	NA	-0.99877	0.238519
	TRMT61A	-0.18532	0.238519
	PCGF2	-0.46265	0.238519
	E2F7	-0.6396	0.238519
	DLC1	-1.05913	0.238519
	CLEC16A	0.15051	0.238519
	MUSTN1	1.06995	0.238519
	CST7	0.19511	0.238519
	TFR2	-0.20401	0.238519
	WAS	0.14797	0.238265
	ANKRD13A	0.17071	0.238265
	NADSYN1	0.14647	0.238265
	ZFP82	0.27952	0.238224
	GLG1	0.15753	0.238224
	EIF3J	-0.16425	0.238224
	MARCKSL1	0.17621	0.238224
	MARVELD1	-0.3446	0.238224
	RTP5	-1.21494	0.236859
	APRG1	0.44171	0.236751
	CAPZB	0.15467	0.23672
	LOXL2	0.24155	0.23672
	NA	0.62595	0.23672
	NA	-1.11371	0.23672
	DNASE1L1	0.1672	0.236268
	FLVCR1-DT	0.26898	0.235866
	PPIL1	-0.23147	0.235866
	CRTC3	0.19643	0.234951
	FKBP4	-0.14464	0.234951
	GNG12	-1.07717	0.234951
	ZNF529	0.21014	0.234951
	ABCA7	0.14513	0.234951
	TFB2M	-0.231	0.234951
	FANCD2	-0.15734	0.234951
	NLGN2	-0.16292	0.234951
	ENHO	-1.09852	0.234951
	ATP1A1	-0.13968	0.234951
	MYL5	0.23785	0.234951
	MTIF2	-0.14936	0.234951
	IKZF1	0.16278	0.234951
	HLA-DPA1	0.15991	0.234951
	FAM214B	0.20357	0.234951
	ACTN2	-0.8086	0.234951
	EGR4	-0.38976	0.234951
	LINC02693	-0.22508	0.234951
	GIT2	0.16202	0.23463
	C12orf29	-0.18614	0.23463
	ZC2HC1A	0.31698	0.23463
	SNRPE	-0.14884	0.234293
	SMAD3	0.21272	0.234203
	TCTA	0.17832	0.234203
	AGPAT5	-0.18226	0.234203
	NA	1.07541	0.234203
	DSCC1	-0.2291	0.234203
	CDCA8	-0.1866	0.233833
	KDM2B	0.14306	0.233833
	NCF1B	0.55408	0.233833
	LINC02793	-0.57818	0.233833
	ZSWIM8	0.14203	0.233833
	LOC102724159	-0.17469	0.233833
	NBEAP2	-0.95396	0.233236
	LAMC3	-0.79258	0.233236
	CTSH	0.13257	0.233097
	GPR132	0.14863	0.232974
	CASS4	-0.25484	0.232538
	KLF6	0.16002	0.232538
	ATP6V0A2	0.15715	0.232538
	LOC105378721	-1.54234	0.232538
	LINC02328	0.44367	0.232538
	DOCK9	0.23581	0.232266
	PBX3	-0.31959	0.232266
	LOC105373383	-0.86686	0.232096
	TAFAZZIN	0.1901	0.232096
	NA	0.45634	0.232096
	NA	0.32796	0.232096
	RAB11FIP5	0.18242	0.232096
	PHKB	0.19483	0.232096
	SGPL1	-0.15908	0.232096
	HRH2	-0.21354	0.232096
	SPN	0.14995	0.232096
	KLF5	-0.59489	0.232096
	HCLS1	0.14466	0.232096
	ADIPOR2	0.14253	0.232096
	LINC00847	0.22315	0.232096
	EML1	-0.91095	0.232096
	BTN3A2	0.1525	0.232096
	MKNK1	0.14554	0.232096
	CHKA	-0.22692	0.232096
	APH1B	0.2932	0.232096
	NA	0.54376	0.232096
	LGALS1	0.24048	0.232096
	POLR3K	-0.17387	0.232096
	NA	-0.4665	0.232096
	PSMG1	-0.17268	0.232096
	SPEF2	-0.20301	0.232096
	AQP1	-0.83493	0.232096
	ZNF251	0.20939	0.232096
	ZNF224	0.18093	0.231881
	PCDH12	-0.63877	0.231863
	ERAP2	0.21071	0.231863
	TSKS	0.40181	0.231863
	ADO	-0.18177	0.231863
	NA	-0.62783	0.231565
	CTC1	0.13387	0.231565
	H2AZ1	-0.16426	0.231529
	NET1	-0.20568	0.231077
	SLC25A5-AS1	-0.45001	0.231077
	SAMD3	0.47552	0.231077
	NA	0.89187	0.231077
	NA	-0.17443	0.231077
	CFAP119	-0.27908	0.231047
	MYL12A	0.15068	0.230704
	CRTC2	0.14295	0.23035
	ARHGAP11A	-0.21538	0.230116
	CCT6A	-0.13751	0.229698
	RAP1A	0.14263	0.229698
	TMEM201	-0.14662	0.229698
	MARS1	0.13579	0.229698
	TIMELESS	-0.13073	0.229698
	MICAL2	-0.1933	0.229698
	CELSR2	-0.30595	0.229316
	RNU6-5P	1.34043	0.229316
	IDUA	0.22127	0.229144
	NA	0.79309	0.229045
	MYDGF	-0.16111	0.229045
	ZNF540	0.3611	0.229045
	GATD1-DT	0.22223	0.229045
	TRIB2	0.20391	0.228286
	RARS1	-0.16828	0.228286
	DNAH1	0.23182	0.228286
	FAM161A	-0.28993	0.228286
	TSEN2	-0.17213	0.228286
	PGM3	-0.18675	0.228286
	NA	-0.66749	0.228286
	ABCC10	0.15455	0.228286
	NA	0.19369	0.22818
	CARD9	-0.18186	0.22818
	S100P	1.34236	0.22818
	MARCHF3	-0.46557	0.22818
	PNO1	-0.16096	0.22818
	CLEC3B	-1.0369	0.22818
	RBFOX2	-0.32337	0.22818
	NA	0.18907	0.22818
	TMEM42	0.24782	0.227473
	MAP1S	0.15144	0.227473
	STX16	0.1693	0.226921
	DENND3	0.15051	0.226921
	MRPS2	-0.14914	0.226884
	PRXL2A	0.21125	0.225511
	NA	0.23107	0.225357
	ZNF513	0.18425	0.224648
	SLC35E4	-0.19617	0.224648
	CCNE2	-0.29253	0.224648
	NUP107	-0.15613	0.224648
	RASL11A	-0.25839	0.224522
	SLC9A5	-0.20054	0.224522
	RN7SL832P	0.72582	0.224522
	CD70	-0.20039	0.223939
	NA	-0.18499	0.222409
	UBE2S	-0.1751	0.222359
	SUGT1P4-STRA6LP	0.43168	0.222359
	UFM1	-0.1393	0.222359
	TNS3	-0.49665	0.222359
	RUBCNL	-0.81139	0.222359
	MGST3	0.18225	0.222359
	NA	-0.26577	0.222076
	TMCO6	0.15562	0.222076
	SLC27A5	0.23424	0.222076
	NA	0.91195	0.222076
	RAB4B	0.34718	0.222076
	NA	-0.49714	0.222076
	CTPS2	0.24236	0.222076
	NA	0.23241	0.222076
	NA	0.8305	0.222076
	ATXN7L2	-0.16857	0.222076
	TTC14	0.19978	0.221047
	CNIH2	-0.35441	0.221047
	GTPBP4	-0.14371	0.221047
	CACNB1	0.1748	0.221047
	DEF6	0.15793	0.221047
	DNAI3	0.92346	0.221047
	NDST1	-0.27334	0.22088
	NA	0.89879	0.22088
	VHL	0.14631	0.22088
	GLIPR1	0.19641	0.22088
	ILDR2	-0.31955	0.220793
	NA	-0.36526	0.220793
	NA	-0.87718	0.220793
	NA	-1.0918	0.220793
	GP5	0.90691	0.220793
	TH2LCRR	0.94559	0.220793
	NA	0.64591	0.220793
	TYRO3	-0.2995	0.220793
	TUBA1A	0.15441	0.220533
	JAK3	0.12876	0.220533
	EEF1E1	-0.26136	0.220402
	NA	0.306	0.220402
	HYLS1	0.27827	0.220364
	ZNF528	0.30659	0.220135
	PES1	-0.14778	0.220135
	TEAD3	-0.28434	0.220135
	TUBA1B	-0.14071	0.220135
	NA	0.57734	0.220135
	H2AX	-0.15636	0.220135
	DDX21	-0.22134	0.220135
	SPG11	0.18331	0.220135
	SH3YL1	0.17556	0.220135
	SDC2	-1.26815	0.220135
	DENND1C	0.1584	0.220135
	ZC3H7A	0.14136	0.220135
	SPA17	-0.43493	0.220135
	MEIS3	-0.61111	0.220135
	NIPSNAP1	0.17027	0.220135
	CNPY4	0.19193	0.220135
	MBD3	-0.17561	0.220135
	SLC7A6OS	0.15383	0.218218
	SNORA73B	-0.2519	0.218218
	HDAC6	0.13462	0.218218
	BRCA1	-0.17716	0.217998
	RBKS	0.26396	0.217858
	ANKRD33B	-0.17185	0.217858
	KCNH4	-0.25581	0.217688
	NA	0.25626	0.216559
	MYL12-AS1	-0.82515	0.216394
	DAD1	-0.23777	0.216394
	HIBCH	-0.16955	0.216394
	CYLD	0.13208	0.216394
	EIF2S1	-0.13294	0.216394
	SLC37A3	0.16876	0.216394
	MSC	0.14961	0.216394
	TRIM56	0.13946	0.216394
	POFUT1	-0.13832	0.216394
	GNA15	0.14069	0.216394
	IL27	-0.68083	0.216394
	LOC100996756	0.5705	0.216394
	SLC25A5	-0.19273	0.216394
	KIF2A	0.18461	0.216394
	NUP210	0.1563	0.216394
	PYM1	0.16351	0.216394
	BEX3	-0.34552	0.216394
	EIF3B	-0.14099	0.216394
	ECH1	0.18181	0.216394
	RELCH	0.18412	0.216394
	CD22	0.90259	0.216394
	PIP4K2B	0.13321	0.216394
	LAMB3	-0.39775	0.216394
	LINC00672	0.33295	0.216394
	FKBPL	-0.25408	0.216394
	CD109	-0.29549	0.216394
	PFDN4	-0.19347	0.216394
	EXTL2	-0.42599	0.216394
	DEK	-0.15957	0.216394
	RPF1	-0.21085	0.216394
	H3-3B	-0.13685	0.216394
	POLR2D	-0.14504	0.216394
	DUSP3	-0.1727	0.216394
	DHRS1	0.16979	0.216394
	NHEJ1	-0.2961	0.216394
	UBE2D3	-0.14728	0.216394
	ZMAT1	0.21571	0.216394
	RASD1	-0.695	0.216394
	NA	-0.33689	0.216394
	NA	-0.20653	0.216394
	NA	-0.87396	0.216388
	NA	-0.80502	0.216388
	CAMK2G	0.15588	0.21617
	C19orf54	0.18291	0.21617
	CCDC184	-0.72059	0.216141
	NA	0.68539	0.216134
	ANXA11	0.12713	0.216134
	STRAP	-0.14037	0.216134
	MAVS	0.15053	0.216134
	NA	-1.13669	0.215576
	UCKL1-AS1	-0.94611	0.215576
	NA	0.36927	0.215576
	CENPP	-0.1942	0.215576
	NA	-0.69447	0.215192
	CABLES1	-0.43706	0.21484
	ARHGAP30	0.15907	0.214545
	MB21D2	0.18999	0.214432
	CXCL16	-0.3322	0.214432
	ALYREF	-0.16202	0.214242
	NA	-0.64314	0.213398
	AQP9	-1.05204	0.213398
	MAP1LC3B	0.14878	0.212917
	ZDHHC1	-0.69754	0.212548
	RFC4	-0.16331	0.212548
	OFD1	0.15315	0.212548
	NA	0.4236	0.212548
	TIPARP	0.23516	0.212548
	CCDC74A	-0.43827	0.212548
	LAIR1	0.29322	0.212548
	NA	0.79278	0.212548
	HSD11B2	-0.26347	0.212548
	ALG14	-0.25718	0.212269
	CENPM	-0.18635	0.211949
	USP11	0.14644	0.211076
	S1PR4	0.16578	0.21106
	FAM117A	0.16201	0.21106
	MOV10	0.13803	0.21106
	FKBP11	-0.13415	0.21106
	HSH2D	0.1819	0.21106
	TAF1D	-0.13056	0.210939
	NA	0.83356	0.210403
	SYT7	-0.90341	0.210403
	FARSA	-0.13738	0.210403
	RIPK3	0.17074	0.20988
	CHPT1	-0.28291	0.20988
	GPX4	0.1724	0.20988
	CASKIN1	-0.47636	0.20988
	HDAC2	-0.12968	0.20988
	FTH1P22	-0.23694	0.20988
	ANAPC16	0.14553	0.209438
	MYLPF	-0.56833	0.209438
	HSPA8	-0.19424	0.209438
	EHD3	-0.27194	0.209346
	SRGAP1	-1.01274	0.209346
	SLC25A4	-0.29593	0.209208
	SNORD14A	-0.35871	0.208984
	SMN1	-0.19408	0.208804
	NTRK2	-0.23195	0.208804
	LRRC20	-0.20938	0.208734
	TMEM63A	0.13979	0.208588
	SOCS3	0.12275	0.208588
	BMS1P4	-0.51745	0.20843
	ACOX3	-0.14358	0.2076
	NA	0.92149	0.207304
	NA	-0.9265	0.207304
	TLCD3A	-0.20266	0.207304
	HABP4	0.1603	0.20728
	NA	0.49735	0.205473
	NA	0.26576	0.205473
	PCMTD2	0.16557	0.205008
	NA	1.12291	0.205008
	NA	-0.61634	0.205008
	TRIP4	0.16537	0.205008
	ZNF529-AS1	0.38578	0.205008
	PIGZ	-0.63225	0.205008
	TGM1	0.30879	0.205008
	LOC105372401	0.32044	0.205008
	IER5L	-0.53539	0.205008
	WDR59	0.13916	0.205008
	TCEA2	0.19412	0.204561
	NA	0.90624	0.20429
	MIR12136	-0.43694	0.20429
	PEDS1	0.15381	0.20429
	CMTM7	0.16288	0.20429
	CD44	0.12676	0.20429
	ADGRF3	-0.26201	0.20429
	LINC03014	-0.54482	0.20429
	CCT2	-0.13951	0.203947
	NA	0.7104	0.203947
	C2CD4A	-0.28336	0.203795
	VASN	-1.53334	0.203586
	POLE3	-0.16011	0.202906
	TPBG	-0.7711	0.202894
	NA	0.61546	0.202825
	IL26	-0.31247	0.202825
	LINC02175	0.79216	0.202054
	NA	0.82333	0.202054
	RAE1	-0.14911	0.202054
	ZNF304	0.21917	0.202054
	FLOT2	0.13261	0.202054
	C6orf47	0.14048	0.202054
	RTN4IP1	0.22661	0.202054
	ERF	-0.13012	0.202054
	BNIP3L	-0.23693	0.201866
	SMTN	-0.19609	0.201866
	REM2	0.57777	0.201865
	NRDC	0.13018	0.201836
	NA	0.17453	0.201836
	NA	1.1668	0.201749
	SP100	0.13077	0.201536
	LRRC17	-0.85314	0.201536
	ZNF320	0.17547	0.201536
	B4GALNT4	-0.2999	0.201462
	GPR3	-0.39956	0.201462
	NA	0.44526	0.201462
	SDC3	-0.34386	0.200674
	TM7SF2	0.21643	0.200674
	KLHL35	-0.43896	0.200674
	RPS18P5	0.34325	0.200674
	MATN1	-0.47551	0.200674
	KIR3DL1	0.88431	0.200674
	ACSS2	0.16464	0.200674
	AMD1	-0.1632	0.200674
	MIR3153	-1.15905	0.200674
	TBC1D3G	0.95544	0.200674
	ANKRD23	0.29072	0.200674
	HNRNPM	-0.17665	0.200674
	NA	-0.6192	0.200674
	RPL10P6	0.56404	0.200165
	NA	-0.4169	0.199948
	NA	-0.65954	0.199948
	ARAP1	0.12532	0.19959
	HMGB3	-0.20357	0.19959
	GMIP	0.12111	0.19959
	STAT5B	0.12033	0.199405
	NA	-0.59454	0.198171
	CDV3	-0.13234	0.198132
	FAM234A	-0.17852	0.198132
	MATK	-0.16442	0.198132
	NA	-0.84016	0.198014
	DNAAF5	-0.14083	0.198014
	MPV17L2	-0.17238	0.197957
	GBP6	0.60499	0.197957
	APP	-0.19956	0.197957
	UCK2	-0.13512	0.197848
	LARP1B	-0.17159	0.197848
	NA	0.52145	0.197848
	RPS26P21	-1.36417	0.197848
	RPSAP18	0.65064	0.197848
	SSR1	-0.14839	0.197848
	ZNF350	0.23169	0.197848
	ADD1	0.12358	0.197848
	NA	0.48762	0.197848
	NCKAP1L	0.12852	0.197848
	SLC7A11	0.60835	0.197848
	ANKRD13D	0.14484	0.197848
	CDH4	-0.89506	0.197848
	NA	-0.89118	0.197848
	CLDND2	-0.32723	0.197848
	SLC16A1-AS1	0.23337	0.197848
	ARSB	-0.17676	0.196905
	UBE2H	0.14805	0.196905
	NA	0.29145	0.196905
	UBE2N	-0.13518	0.196546
	RABGGTB	-0.13214	0.196546
	WDR43	-0.13301	0.196546
	NA	0.67019	0.196546
	PPP1R21	0.15854	0.196546
	PPP1R3F	0.21883	0.196546
	INAVA	-1.07766	0.196546
	DOT1L	-0.13243	0.196546
	HEXA	0.14947	0.196269
	KANK3	0.25284	0.196269
	YWHAG	-0.17274	0.196009
	MAGED2	0.13774	0.196009
	IRF5	0.14388	0.196009
	NA	0.67706	0.196009
	RNF125	0.18184	0.196009
	PTMA	-0.14132	0.196009
	P2RX5	0.19864	0.196009
	TMEM98	-0.74961	0.196009
	ACP7	1.10043	0.196009
	CD83	-0.17389	0.195637
	CEBPB	0.20026	0.195581
	ZFP28	0.35546	0.195581
	DNAJC3	-0.1619	0.195406
	LRR1	-0.19899	0.195406
	NA	-0.8193	0.195406
	G3BP1	-0.16555	0.195406
	STK19	-0.1574	0.195406
	ENC1	-0.79722	0.195406
	OSTC	-0.14725	0.195406
	NA	-0.7186	0.195406
	ZNF311	0.48879	0.195406
	MANF	-0.16533	0.195406
	NA	0.27713	0.195406
	CTNNBIP1	-0.21173	0.195406
	HEBP2	0.13698	0.195406
	IL17RE	-0.29605	0.19512
	PAK1IP1	-0.14461	0.19512
	HNRNPAB	-0.14024	0.19512
	BICD1	-0.22807	0.19512
	CPNE7	-0.15514	0.19512
	ETHE1	0.15474	0.19512
	RNA5SP383	0.41023	0.19512
	NA	0.64399	0.19512
	APOBR	0.15956	0.19512
	BAIAP3	-0.33521	0.19512
	RPS14P1	0.34816	0.19512
	CMSS1	-0.14081	0.19512
	ZNF76	0.12856	0.194488
	LRP10	0.13192	0.193864
	MICB	0.14483	0.193817
	GOLGA7B	0.2574	0.193817
	TIRAP	0.22912	0.193789
	TYW3	-0.15242	0.193789
	YWHAQ	-0.16804	0.193789
	NA	0.17525	0.193789
	MCM2	-0.13499	0.193789
	CPM	-0.30949	0.193789
	RAB3D	0.21552	0.193789
	U2AF1L4	0.19472	0.193789
	MACF1	0.23431	0.193789
	TICRR	-0.1832	0.193789
	KMO	-0.7715	0.193789
	RAB3A	-0.3652	0.193789
	ARSA	0.14446	0.193789
	GMFG	0.17925	0.193141
	MATN1-AS1	0.24833	0.192992
	SMAD7	-0.16859	0.192992
	NA	0.76217	0.192992
	FAM72A	-0.45688	0.192992
	PLCD1	0.21424	0.192992
	TTC22	0.22705	0.191704
	NA	-0.49051	0.191418
	PLAGL1	-0.23344	0.191396
	MIS18A	-0.16339	0.191396
	MRPL45	-0.15637	0.191396
	ZNF691	0.17935	0.191396
	NA	0.27305	0.191396
	PRPF4	-0.13884	0.191396
	ZSCAN16-AS1	0.26424	0.190367
	ARPC1B	0.21691	0.189765
	H2AC20	-0.65431	0.189765
	HSP90AA1	-0.14653	0.189765
	RTKN2	0.20111	0.189765
	SPATA13	0.15772	0.189765
	CCND2-AS1	0.77016	0.189172
	NA	0.22764	0.189172
	GDF9	-0.85587	0.189172
	NA	0.30683	0.187649
	RAP1GAP2	-0.33053	0.187649
	NA	0.6073	0.187649
	IGSF3	-0.18861	0.187649
	NA	-0.91047	0.187649
	NT5E	-0.41099	0.187649
	NDUFB1	0.1775	0.187649
	GATA3-AS1	0.32523	0.187649
	CARD11	0.12028	0.187649
	KCNQ1	0.20277	0.187592
	GMNN	-0.15019	0.187492
	C3orf14	-0.31194	0.187235
	TAF12-DT	-0.65799	0.187235
	KDM5B	0.15198	0.187235
	GTF2H2	-0.26764	0.187235
	CAST	0.14798	0.187235
	PIWIL2	-0.66054	0.187235
	MRC2	0.14821	0.187235
	PRMT3	-0.15748	0.187235
	FAM83H	-0.18169	0.187235
	KYAT1	-1.13525	0.187235
	TIPIN	-0.1389	0.187235
	OTUD5	0.13555	0.187235
	ZNF274	0.14472	0.187235
	NA	0.39834	0.187235
	PHF12	0.14609	0.187235
	RAB37	0.30028	0.187235
	NA	-0.66009	0.186811
	CDT1	-0.13032	0.186583
	ZC3H10	0.18483	0.186583
	BBS12	-0.35491	0.186561
	PTS	-0.20482	0.185745
	FAM189B	-0.13704	0.185745
	NA	-0.76045	0.185745
	MYO9B	0.12474	0.185745
	FBXO41	0.14465	0.185745
	LMBR1L	0.13962	0.185745
	NHSL2	-0.39742	0.185745
	UNC5B	-0.81155	0.185745
	SLC35D1	-0.25891	0.185745
	CERT1	0.20779	0.185665
	SHTN1	0.77503	0.185665
	FAM228B	0.32171	0.185665
	CWF19L2	0.22795	0.185269
	SGO2	-0.30151	0.185016
	CDK6	-0.18216	0.185016
	H6PD	0.17792	0.184161
	PRKD2	0.12109	0.18372
	DCUN1D5	-0.23804	0.183603
	FAHD2A	0.15985	0.183603
	ESYT2	0.14495	0.183603
	TDG	-0.15574	0.183603
	PCGF3-AS1	0.16879	0.183603
	SPEG	0.27269	0.182734
	NPIPB4	0.2469	0.182254
	DHX15	-0.18835	0.182254
	GSDMD	0.14526	0.182254
	NA	-0.5933	0.182178
	XKRX	0.69902	0.182178
	TREML2	0.40699	0.182178
	NA	-0.60482	0.182178
	NA	0.71157	0.182178
	ZNF56P	0.31988	0.182178
	FGFRL1	-0.17312	0.182178
	RGL2	0.13802	0.182178
	LANCL2	-0.17619	0.182178
	NA	0.61119	0.182178
	CCDC115	0.14427	0.182178
	CD27	0.13969	0.182178
	LPL	-0.67549	0.182178
	FAM219B	0.13534	0.182178
	NDUFAB1	-0.15525	0.182178
	PKP4	-0.15763	0.182178
	FBXL12	0.1777	0.182178
	MAPK11	0.158	0.182178
	NCK2	0.12175	0.182178
	TP53BP2	0.12934	0.182178
	MALT1	-0.15306	0.182178
	IDH3A	-0.12435	0.182178
	GRK6	0.11963	0.182178
	ZBTB48	0.16398	0.182178
	CDC42EP3	0.13138	0.182178
	BRIX1	-0.12265	0.182178
	HLA-DPB1	0.17815	0.182178
	AGK	-0.12853	0.182178
	MFSD4B	0.19321	0.182178
	NA	-0.43083	0.182178
	CISH	0.11867	0.182178
	NA	-0.82023	0.182178
	TNS1	-0.65978	0.182178
	HMSD	-0.30144	0.182178
	LAIR2	0.32545	0.182178
	DHFR	-0.14888	0.182178
	AMN	0.42697	0.182178
	NA	0.75295	0.182178
	CHI3L2	0.68291	0.182178
	IL4	-0.1952	0.182178
	SLCO3A1	0.15374	0.182178
	PTK7	-0.33955	0.182178
	COL5A3	-0.17685	0.182178
	POP1	-0.14186	0.182178
	TMED2	-0.17116	0.182178
	ZNF3	0.14804	0.182178
	ADAM8	0.11489	0.182178
	NA	0.36451	0.182178
	NA	0.6707	0.182178
	SRSF3	-0.11651	0.182178
	TRAPPC6A	0.23369	0.182178
	SPCS1	-0.15153	0.182178
	CCDC88B	0.12443	0.182178
	MCM5	-0.11799	0.182178
	VBP1	-0.14547	0.182178
	CDC45	-0.12404	0.182178
	SERPINB8	-0.20651	0.182178
	CTNNA1	-0.12841	0.182178
	HSBP1L1	0.33243	0.182178
	CREM	0.13431	0.182178
	ZNF254	0.29341	0.182178
	MYO1G	0.11842	0.182178
	LLGL1	-0.15849	0.182178
	TEX22	-0.56602	0.182178
	NT5DC3	-0.16157	0.182178
	UROS	0.13102	0.182178
	NA	-1.13493	0.182178
	ZNF496	0.15505	0.182178
	AKAP13	0.17922	0.182178
	NA	-0.2872	0.182178
	CCDC174	0.16103	0.182178
	DENND5A	-0.14519	0.182178
	DYNC2LI1	-0.31698	0.182178
	ZFYVE28	0.12254	0.182178
	PHYKPL	0.12681	0.182178
	LINC01841	-0.90949	0.182178
	METAP2	-0.12825	0.182178
	RNPEP	0.14537	0.182178
	ALG5	-0.1795	0.182178
	C21orf91-OT1	1.1325	0.182178
	CCT4	-0.18279	0.182178
	ZNF516-AS1	-0.73645	0.182178
	MSH4	-0.97986	0.182178
	FHIP2B	0.11746	0.182178
	GSPT1	-0.1573	0.182178
	NA	0.54886	0.182178
	BIN1	0.132	0.182178
	ASB12	-0.82499	0.181894
	MPDU1	-0.13473	0.181894
	AGAP1	-0.33433	0.18177
	CSF1	0.11466	0.18177
	NA	-0.78079	0.181605
	CXorf65	0.92575	0.181605
	MEX3D	-0.21227	0.181605
	IQCG	-0.13964	0.1815
	NRM	0.16328	0.1815
	ZNF436-AS1	0.4211	0.1815
	NA	0.87516	0.1815
	DHTKD1	0.19624	0.1815
	EEF1A2	-0.22073	0.1815
	NUP88	-0.13523	0.1815
	RASGRP3-AS1	-0.19225	0.1815
	NA	-0.54374	0.1815
	PPP2CA	-0.12863	0.181314
	ZNF850	-0.28932	0.181272
	CD63	0.14555	0.181272
	GPR153	-0.36879	0.181272
	TEP1	0.14073	0.181272
	NA	0.4588	0.181272
	CASTOR2	-0.16236	0.181272
	SCAMP5	-0.27828	0.181272
	PLIN3	0.15911	0.181171
	CASP10	0.2304	0.180995
	BPNT1	-0.16807	0.18084
	S100A2	-0.42389	0.18084
	ARHGAP27	0.12135	0.18084
	ROR2	-0.97408	0.18084
	AREL1	0.13998	0.18084
	CHAF1A	-0.12542	0.180808
	NA	-0.75731	0.180808
	NA	0.39232	0.180808
	NRGN	-0.26888	0.180808
	RNF170	0.20737	0.180808
	NA	0.85295	0.179341
	FZD8	-0.53761	0.179341
	HMGB2	0.15459	0.178846
	KRT18	-0.27494	0.178846
	PLIN5	-1.29815	0.178846
	KIF1A	0.38511	0.178412
	USP49	-0.24591	0.178412
	RUVBL1	-0.12489	0.178412
	NOLC1	-0.11322	0.178412
	LY75	0.14367	0.178412
	NA	-0.4955	0.178412
	NOD2	0.19789	0.178412
	KPNB1	-0.11762	0.178412
	ART3	-0.79067	0.178412
	MAPRE3	-0.25295	0.178028
	TRIM45	-0.3356	0.177596
	MIR221	-0.45571	0.177596
	LRIG2	0.17905	0.177596
	ALDH16A1	-0.15179	0.177596
	APBB1IP	0.13524	0.177229
	ITPKB	0.13326	0.177229
	HLA-G	-0.52658	0.177229
	ZNF8-ERVK3-1	0.78	0.177229
	SOX12	-0.18058	0.177229
	MIR3667HG	-0.17699	0.177229
	TCP1	-0.12695	0.177229
	JUN	-0.16678	0.177229
	NA	0.66434	0.177229
	ARMCX3	-0.14825	0.177229
	STAG3L1	0.40267	0.177034
	MALAT1	0.1212	0.177034
	NA	-0.29215	0.176718
	CCR10	0.55193	0.176092
	HOOK2	0.15802	0.176092
	ECHDC2	0.13132	0.176092
	RPL13P8	-0.5256	0.176092
	PLCD4	0.86402	0.176092
	WSCD1	-0.74947	0.176092
	B3GALT4	0.24234	0.176092
	KIF1C	-0.11875	0.176092
	MAPKAPK5-AS1	0.19348	0.176077
	YPEL1	-0.43197	0.175831
	NA	0.22327	0.175831
	CSTF2	-0.14966	0.175615
	CLIC5	-0.37904	0.175615
	ZNF671	0.16709	0.175615
	FGD2	0.39254	0.175615
	TIAM1	0.14865	0.175427
	CDK5	-0.17307	0.17532
	CARD10	0.84463	0.175319
	CD37	0.1276	0.175093
	C16orf87	-0.19326	0.175093
	SNRPD3	-0.1588	0.175093
	NA	0.66515	0.175093
	CYP1B1	-0.49157	0.175093
	VAV3	-0.28079	0.174766
	INPP4A	0.16513	0.174766
	GNAS	0.14879	0.174766
	ACTR3B	-0.19666	0.174766
	MSH2	-0.18895	0.174766
	C11orf96	-0.89131	0.174766
	ID1	-0.69988	0.174766
	OMA1	0.3353	0.174766
	SH3BGRL	0.18597	0.174766
	GPT2	0.19887	0.174766
	AK4	-0.19605	0.174766
	CRB3	0.51017	0.174766
	PGGHG	0.14487	0.174766
	SNHG3	-0.12817	0.174766
	NAF1	-0.1959	0.174766
	ANKRD18A	-0.42684	0.174766
	MAPKAPK2	-0.11777	0.174766
	UNC5CL	-0.18917	0.174766
	APOL6	0.19338	0.174766
	PLSCR1	-0.18761	0.174766
	DEPTOR	-0.64158	0.174766
	RBMX	-0.11329	0.174766
	ZC3H12A-DT	0.27091	0.174766
	VPS39	0.12328	0.174766
	NA	-0.71229	0.174766
	LYRM4-AS1	-0.6162	0.174766
	KIAA1549	-0.47883	0.174766
	NA	0.71196	0.174766
	HDHD3	0.14792	0.174766
	TMBIM4	0.24218	0.174766
[truncated: 15,313 more rows]
[truncated: 24 more columns]

## Sheet: Figure 5
	Fig. 5B											Fig. 5C											Fig. 5D							Fig. 5E							Fig. 5G											Fig. 5H
	IL-2 (ng/ml)		IL-10 (ng/ml)		IL-17 (ng/ml)		IFNγ (ng/ml)		TNFα (ng/ml)			IL-2 (ng/ml)		IL-10 (ng/ml)		IL-17 (ng/ml)		IFNγ (ng/ml)		TNFα (ng/ml)			CD25 (MFI)		CD44 (MFI)		CD69 (MFI)			CD25 (MFI)		CD44 (MFI)		CD69 (MFI)			IL-2 (ng/ml)		IL-10 (ng/ml)		IL-17 (pg/ml)		IFNγ (ng/ml)		TNFα (ng/ml)			CD25 (MFI)
	Vehicle	ML-226	Vehicle	ML-226	Vehicle	ML-226	Vehicle	ML-226	Vehicle	ML-226		Vehicle	ML-226	Vehicle	ML-226	Vehicle	ML-226	Vehicle	ML-226	Vehicle	ML-226		Vehicle	ML-226	Vehicle	ML-226	Vehicle	ML-226		Vehicle	ML-226	Vehicle	ML-226	Vehicle	ML-226		Vehicle	ML-226	Vehicle	ML-226	Vehicle	ML-226	Vehicle	ML-226	Vehicle	ML-226		Vehicle	ML-226
	24.61	17.4	0.6	0.41	0.23	0.12	1.095	0.935	6.03	5.07		9.891	2.352	1.292	0.678	0.069	0.025	1.746	0.819	8.531	3.024		4.622	3.441	139.633	123.279	60.722	38.95		10.69	6.427	151.728	141.09	48.04	31.701		1.035	1.461	1.154	0.715	145.3	100.425	2.445	2.139	6.614	6.918		43.929	43.032
	10.19	5.65	1.02	0.74	0.15	0.07	0.344	0.217	2.17	1.96		7.46	4.531	2.607	1.391	0.084	0.052	1.913	1.062	5.537	3.698		7.096	6.448	133.49	124.565	50.066	42.009		8.66	6.038	150.161	150.681	28.703	24.441		2.619	2.948	1.514	1.039	103.349	82.2752	5.03	4.342	8.291	6.88		26.988	29.099
	2.24	1.33	0.76	0.29	0.17	0.1	0.569	0.359	0.93	0.73		11.617	5.419	1.505	0.831	0.063	0.03	4.152	2.14	5.423	4.798		1.852	1.648	107.722	101.573	21.106	12.521		7.408	5.35	134.417	132.57	23.46	17.385		0.339	0.26	0.497	0.193	11.6791	3.17682	0.934	0.641	0.718	0.884		6.512	7.003
	2.09	0.74	0.09	0	0.07	0.01	0.406	0.263	0.78	0.36		33.655	13.883	2.375	1.569	0.195	0.085	6.43	2.777	14.552	5.537		2.484	1.544	114.641	102.987	32.695	17.803		12.312	9.93	167.754	155.45	50.066	40.869		0.679	0.729	3.82	1.993	25.5783	19.1582	4.279	3.278	1.827	2.786		7.607	12.691
	9.53	1.68	0.49	0.12	0.06	0.03	0.129	0.091	1.98	0.5		17.125	9.818	0.477	0.329	0.124	0.042	1.832	0.877	6.624	4.092		4.728	1.53	115.038	96.441	41.435	7.89		9.604	9.165	136.763	141.09	33.952	34.777		1.361	1.361	0.51	0.406	68.9164	38.2055	3.102	2.465	7.299	5.211		4.529	4.198
	1.65	1.03	0.14	0.02	0.05	0.02	0.383	0.259	1.04	0.59		29.165	10.77	1.328	0.763	0.165	0.067	1.27	0.492	13.137	7.488		2.507	2.813	118.266	117.045	14.331	13.26		12.065	10.098	158.713	147.074	46.097	41.151
	0.46	0.3	1.73	1.05	0.11	0.06	0.259	0.175	0.41	0.25		21.745	11.47	2.419	2.167	0.486	0.169	7.391	4.756	13.017	5.111		2.306	2.196	102.632	99.145	12.648	10.835		10.726	8.776	148.609	145.555	37.505	35.379
												17.659	12.357	0.965	0.699	0.069	0.042	2.575	2.173	6.051	6.08									13.485	10.981	141.58	142.07	42.884	41.151
[truncated: 4 more columns]

## Sheet: Figure 6
	Fig. 6A										Fig. 6B																		Fig. 6C
	HIP (ng/ml)	Proliferating (%)									HIP (ng/ml)	CD25 (MFI)								CD69 (MFI)									HIP (ng/ml)	IFNγ (pg/ml)								IL-2 (pg/ml)								IL-10 (pg/ml)
		Vehicle				WWL222						Vehicle				WWL222				Vehicle				WWL222						Vehicle				WWL222				Vehicle				WWL222				Vehicle
	0	1.01	0.96	1.1	0.99	1.32	1.38	1.2	1.18		0	0	0	0	0	0	0	0	0	0.191	0.224	0.225	0.241	0.356	0.325	0.322	0.35		0	979.238	1490.55	1289.12	1568.02	483.421	452.433	932.755	715.835	0	0	0	1.18343	0	0	0	0	0	0	0	0
	10	24.2	21.8	23.4	22.8	16.7	15	15.4	16		10	19.807	18.458	20.153	19.986	19.075	17.904	18.562	17.986	7.479	7.579	7.423	7.358	6.186	5.951	6.028	5.987		10	2001.86	2218.78	1707.47	1645.49	1490.55	1568.02	1351.1	1459.56	38.0013	56.4103	13.0178	7.75805	0	0	0	1.18343	0	0	0	0
	50	58.1	57	58.7	54.2	53.2	49.8	50.2	51.8		50	34.746	33.436	34.589	35.968	29.801	29.659	30.158	29.865	11.827	11.146	12.895	11.857	8.893	8.658	8.728	9.014		50	2327.24	2187.79	2141.31	2373.72	2110.32	1722.96	1676.48	1568.02	65.6147	53.7804	49.8356	69.5595	47.2058	10.3879	14.3327	1.18343	0	0	0	0
	250	77.9	75.4	78.2	76.8	74.2	73.2	75.2	75.8		250	37.348	36.284	38.952	37.896	33.84	34.085	33.025	34.852	13.86	13.828	14.258	13.952	9.951	10.019	10.827	9.982		250	2451.19	2544.16	2916.02	2761.08	2342.73	2420.2	2296.25	2141.31	76.1341	84.0237	115.582	102.433	66.9297	73.5043	62.9849	49.8356	559.042	929.835	302.339	1215.06
[truncated: 20 more columns]

## Sheet: Figure 7
	Fig. 7B				Fig. 7C					Fig. 7D									Fig. 7F				Fig. 7G
	Day	Incidence			CD69 (%)		CD69 (MFI)			TNFα (%)		TNFα (MFI)		IL-2 (%)		IL-2 (MFI)			Day	Incidence			IFNγ (%)		IFNγ (MFI)
		Vehicle	WWL222		Vehicle	WWL222	Vehicle	WWL222		Vehicle	WWL222	Vehicle	WWL222	Vehicle	WWL222	Vehicle	WWL222			Vehicle	WWL222		Vehicle	WWL222	Vehicle	WWL222
	7	1			5.18	5.06	24.4	48.8		6.57	5.16	195	181	9.32	3.92	51.4	38.5		16	1			87.8	83.8	3.21	2.27
	7	1			6.46	4.77	39.8	33.4		6.94	5.5	187	149	5.8	1.96	46.2	33.4		17	1			86.3	80.1	2.909	2.533
	8	1			8.32	4.37	46.2	51.4		5.92	5.5	162	138	4.49	1.75	42.4	35.9		17		1		84.1	76.9	3.07	2.26
	9	1			7.85	3.92	51.4	41.1		5.86	5	170	122	3.52	0.73	38.5	29.5		17	1
	9	1			5.92	4.31	47.5	29.5		5.98	3.35	170	120	3.41	1.75	42.4	35.9		18	1
	9	1	1																18	1
	10	1	1																20	1
	10	1	1																20		1
	11	1	1																20		1
	12	1	1																22		1
	12		1																23		1
	12		1																24		1
	12		1
	13		1
	14		1

## Sheet: Supplementary Figure 1
	Supplementary Fig. 1A					Supplementary Fig. 1B					Supplementary Fig. 1C			Supplementary Fig. 1D							Supplementary Fig. 1E					Supplementary Fig. 1F					Supplementary Fig. 1G							Supplementary Fig. 1H							Supplementary Fig. 1I
	CD25		CD44			Puromycin 4 h		Puromycin 24 h			Viability			Bcl-2		Caspase-3		Cleaved caspase-3			FOXP3 (%)		FOXP3 (MFI)			FOXP3 (%)		FOXP3 (MFI)			IFNγ (%)			IFNγ (MFI)				IL-13 (%)			IL-13 (MFI)				IL-17 (%)			IL-17 (MFI)
	Vehicle	ML-226	Vehicle	ML-226		Vehicle	ML-226	Vehicle	ML-226		Vehicle	ML-226		Vehicle	ML-226	Vehicle	ML-226	Vehicle	ML-226		Vehicle	WWL222	Vehicle	WWL222		Vehicle	WWL222	Vehicle	WWL222		Vehicle	ML-226	WWL222	Vehicle	ML-226	WWL222		Vehicle	ML-226	WWL222	Vehicle	ML-226	WWL222		Vehicle	ML-226	WWL222	Vehicle	ML-226
	21.468	16.355	204.419	178.607		0.164	0.137	0.367	0.377		93.8	92.9		0.342	0.504	0.118	0.376	0.435	0.429		36.4	21.4	0.259	0.138		50.3	40.8	3.409	1.765		21.7	13.4	12.1	2.209	1.576	1.529		13.8	6.1	7.94	1.377	1.257	1.244		23	13.7	17.7	1.52	0.691
	21.468	18.108	240.194	209.07		0.168	0.187	0.475	0.4		90.8	91.1		0.556	0.722	0.42	0.65	0.274	0.371		24.1	6.49	0.153	0.097		62.6	53.7	9.35	4.375		19	20.2	10.4	1.905	2.133	1.348		12	5.31	8.85	1.329	1.205	1.244		24.6	13.5	18.3	1.605	0.657
	16.691	15.863	239.295	217.06		0.213	0.165	0.779	0.685		96.6	96.1		0.419	0.561	0.224	0.193	0.343	0.525		37.4	12.7	0.217	0.111		68.7	61.6	9.35	7.003		20.4	16.5	10.7	2.089	1.786	1.377		14.5	4.58	8.3	1.379	1.169	1.234		26.7	15.8	16.8	1.706	0.825
	23.46	24.609	221.169	217.06		0.124	0.129	0.391	0.234		95.6	94.5		0.694	0.646	0.15	0.107	0.912	0.232		54.2	22.1	2.022	0.127		64.3	58.5	15.971	8.953
	17.683	15.439	194.693	186.127							90.8	91		0.808	1.05	0.214	0.304	0.246	0.332
														0.918	0.916	1.022	0.634	0.854	0.243
[truncated: 25 more columns]

## Sheet: Supplementary Figure 2
	Supplementary Fig. 2A									Supplementary Fig. 2B					Supplementary Fig. 2C			Supplementary Fig. 2D			Supplementary Fig. 2E									Supplementary Fig. 2F				Supplementary Fig. 2G			Supplementary Fig. 2H					Supplementary Fig. 2I			Supplementary Fig. 2J
	IL-2 (ng/ml)		IL-17 (ng/ml)		IFNγ (ng/ml)		TNFα (ng/ml)			IFNγ (ng/ml)					Acetyl-Carnitine			2-hydroxyglutarate			AMP		GMP		IMP		UMP			TMRE (MFI)				MitoSOX			CellROX 1 h		CellROX 24 h			GSH			Glucose 6-phosphate		Fructose 1,6-bisphosphate		Glyceraldehyde 3-phosphate
	Vehicle	ML-226	Vehicle	ML-226	Vehicle	ML-226	Vehicle	ML-226		Vehicle	ML-226	w/ BMS	w/ acetate		Vehicle	ML-226		Vehicle	ML-226		Vehicle	ML-226	Vehicle	ML-226	Vehicle	ML-226	Vehicle	ML-226		Vehicle	ML-226	FCCP		Vehicle	ML-226		Vehicle	ML-226	Vehicle	ML-226		Vehicle	ML-226		Vehicle	ML-226	Vehicle	ML-226	Vehicle
	15.435	4.27286	2.05545	0.879813	1.463	0.211	5.19408	2.29074		16.53	9.812	12.153	10.206		128972128	245972224		1.75817e+06	2.45998e+06		12663261	5700993	2613461	1097640	11096944	2316582	4002719	1714666		11.666	12.229	2.386		0.542	0.553		95.776	108.846	30.633	60.722		1017648640	796429440		549858	612822	658274	541288	12589778
	12.6438	2.69747	0.421157	0.321032	1.116	0.031	2.88578	0.764867		5.826	3.684	4.785	3.068		73921936	203153360		2.11953e+06	1.96775e+06		12192321	7311257	2574186	1330184	9363049	2817050	3480921	1972526		8.983	12.648	4.852		0.222	0.264		92.843	113.458	57.861	115.837		817725504	635213696		513769	410198	851597	560834	5677102
	1.73227	1.01965	1.58064	0.699896	0.577	0.647	5.18625	1.52275		3.277	1.559	0.138	0.356		126889968	267327456		2.49791e+06	1.91025e+06		23895968	19023482	5110832	4164910	12050393	6141199	5360552	4925944		12.437	12.82	6.385		0.443	0.461		80.304	91.569	66.19	156.53		854666112	623831936		444376	431566	763953	321920	10447620
	6.38798	2.68551	2.00231	0.497643	1.456	0.542	4.83267	0.580161		5.885	1.632	0.829	0.72		111005848	237793712		1.89825e+06	2.55402e+06		13231207	9296534	2922735	1961733	9442380	4666791	3537866	2525742		7.507	7.811	2.059		0.566	0.667		88.153	82.553	51.642	101.925		715407808	580541120		452078	523956	886017	904125	9758692
	3.77291	2.31347	0.413874	0.303439	3.924	1.941	2.95014	0.515327		3.937	1.449	0.574	0.465					1.58042e+06	2.42897e+06		21724880	17065086	4681414	3402258	20210172	11419555	6809154	4875686		5.178	5.212	1.336		0.2	0.262		99.145	107.35				1075721344	903949504		462808	422537	586248	528270	10850501
																														6.753	6.199	4.195		0.317	0.336
																																		1.503	1.21
[truncated: 5 more columns]

## Sheet: Supplementary Figure 3
	Fig. S3A
	MID	Lactate												Acetyl-CoA												Citrate												α-ketoglutarate
		Vehicle						ML-226						Vehicle						ML-226						Vehicle						ML-226						Vehicle						ML-226
	m+0	30.4473	43.2936	13.4315	25.8947	19.8741	23.986	16.9433	18.5234	4.45001	7.7136	12.2841	10.4302	8.3	10.4	9	9.1	8.1	7.9	7.2	10.4	8.7	8.7	7.3	7.5	38.1017	42.0852	29.5789	29.7368	29.069	25.7615	21.8342	24.0815	22.7106	20.8387	16.8551	15.8928	76.4797	66.7711	66.8653	68.5331	76.8797	69.5778	68.3032	69.0801	57.1611	66.9191	58.6688	63.1242
	m+1	1.61289	2.19572	0.718813	1.5775	1.54418	1.4705	0.878423	1.12149	0.379207	0.606623	0.822083	0.710863	2.7	3.7	3.3	3.3	3	3	2.6	3.7	2.8	3.1	2.6	2.7	6.08266	6.80688	4.65953	5.69053	5.63791	5.30094	4.20521	4.76155	3.94756	4.17632	4.1714	4.00312	4.88719	4.7808	4.25029	4.81818	4.15851	4.02811	4.20329	3.77139	4.89298	3.74588	4.66275	4.21186
	m+2	0.492432	0.86478	1.18001	1.31821	1.12771	0.734631	1.48085	1.06556	2.11449	2.57713	2.1094	1.84636	7.9	8.4	12.1	10.5	10	11.6	12.4	13.2	15.9	13.6	14.4	15.4	42.3435	36.6219	46.1516	44.7679	46.7507	47.6007	51.8876	45.4232	44.9047	47.3764	51.1121	49.6402	8.82349	9.75945	12.6364	12.0504	13.5257	14.7836	13.5617	14.8496	14.5435	14.2082	16.9779	15.2602
	m+3	67.4474	53.6459	84.6697	71.2096	77.454	73.8088	80.6975	79.2896	93.0563	89.1026	84.7844	87.0126	2	2.8	3.1	3	2.5	2.5	3.3	3.4	4.1	3.5	3.5	4.1	4.77423	5.08141	6.29579	6.20304	6.11996	6.24185	5.91044	6.9324	7.17601	7.18309	6.91078	7.69425	1.21	2.15798	2.41994	2.75452	2.41742	2.56847	2.40676	3.3367	3.8805	3.92911	4.50081	3.99364
	m+4													5.9	5.9	4.6	4.3	5	4.1	2.6	3.7	3	2.7	2.7	2.7	5.78875	6.03692	8.19754	8.33381	8.07585	9.40151	9.81177	10.9957	12.0857	11.8597	12.3332	13.0283	1.00289	1.1145	2.47033	2.37661	2.05649	3.21438	2.6987	4.1136	4.40147	4.55717	3.57632	4.72991
	m+5													27.4	29.1	21.7	22.2	23.2	20.2	18.7	21.2	16.4	17.9	16.2	14.7	2.50051	2.83082	4.14172	4.19077	3.66635	4.42684	5.11015	6.00083	6.77426	6.45264	6.58018	7.18524	7.59671	15.4162	11.3577	9.46714	0.96215	5.82765	8.82632	4.84869	15.1205	6.64047	11.6134	8.68016
	m+6													11.1	10.7	8.4	9.6	9.9	9.7	8.8	9.4	7.4	8.1	8.1	8.1	0.408698	0.536836	0.97495	1.07712	0.680178	1.26673	1.24056	1.8048	2.40116	2.11323	2.03737	2.55616
	m+7													26.9	22	29.6	29.3	29.1	31.5	34.2	27.2	32.7	32.5	34.7	34.1
	m+8													6.3	5.4	6.4	7	7.4	7.5	8.3	6.3	7.2	7.8	8.3	8.4
	m+9													1.6	1.6	1.8	1.9	1.9	2	1.9	1.5	1.8	2	2.2	2.3
[truncated: 151 more columns]

## Sheet: Supplementary Figure 4
	Supplementary Fig. 4A							Supplementary Fig. 4B				Supplementary Fig. 4C							Supplementary Fig. 4D
	C1			C2				SREBF2				IFNγ			IL-2				Sterol heatmap						7-dehydrocholesterol		7-dehydrodesmosterol		8,9-dehydrocholesterol		14-desmethylanosterol		24-dihydrolanosterol		Campesterol		Cholestanol		Cholestanone		Desmosterol		FFMAS		Lanosterol		Sitosterol		Zymosterol
	Pathway	Gene ratio	-LOG10(p)	Pathway	Gene ratio	-LOG10(p)		Vehicle	ML-226	Lactic Acid		Vehicle	ML-226	Lactic Acid	Vehicle	ML-226	Lactic Acid		Oxysterol	Donor 1	Donor 2	Donor 3	Donor 4	Donor 5	Vehicle	ML-226	Vehicle	ML-226	Vehicle	ML-226	Vehicle	ML-226	Vehicle	ML-226	Vehicle	ML-226	Vehicle	ML-226	Vehicle	ML-226	Vehicle	ML-226	Vehicle	ML-226	Vehicle	ML-226	Vehicle	ML-226	Vehicle
	Sterol Biosynthetic Process	0.0915493	11.201	Sterol Biosynthetic Process	0.0714286	3.14		1.142	2.774	2.476		1	0.676	0.581	1	0.773	0.482		7-dehydrocholesterol	-0.045	-0.278	-0.397	-0.055	-0.245	11.02	10.68	5.86	4.27	3.56	3.07	4.08	4.04	0.44	0.43	48.35	30.23	19.55	18.84	0.23	0.41	17.67	14.82	0.59	0.63	3.13	3.8	2.6	2.75	2.38
	Cholesterol Biosynthetic Process	0.084507	10.757	Cholesterol Biosynthetic Process	0.0595238	2.615		0.876	1.696	2.612		1	0.468	0.602	1	0.477	0.395		7-dehydrodesmosterol	-0.457	-0.367	-0.623	-0.442	-0.306	10.05	8.29	6.95	5.39	2.77	1.69	3.07	2.63	0.3	0.31	33.81	26.51	10.73	9.74	0.12	0.25	23.97	17.13	0.38	0.54	3.15	4.99	2.38	2.53	3.7
	Secondary Alcohol Biosynthetic Process	0.084507	10.757	Secondary Alcohol Biosynthetic Process	0.0595238	2.615		0.931	1.117	1.065		1	0.609	0.497	1	0.623	0.589		8,9-dehydrocholesterol	-0.214	-0.713	-0.252	-0.215	-0.07	20.49	15.56	9.24	6	3.87	3.25	5.29	4.8	0.75	0.61	142.01	71.81	22.97	22.44	0.44	0.02	29.34	16.89	0.76	0.73	8.36	7.77	2.28	2.58	5.15
	Cholesterol Metabolic Process	0.105634	9.996	Cholesterol Metabolic Process	0.0714286	2.182		0.84	1.446	1.255		1	0.523	0.886	1	0.626	0.406		14-desmethylanosterol	-0.014	-0.223	-0.14	-0.167	-0.098	8.03	7.73	4.51	3.32	1.52	1.31	3.11	2.77	0.33	0.42	32.46	28.15	14.77	13.27	0.03	0.03	15.7	9.91	0.3	0.26	1.89	2.31	1.94	2.22	1.02
	Secondary Alcohol Metabolic Process	0.105634	9.65	Secondary Alcohol Metabolic Process	0.0714286	2.111		0.972	1.269	1.58		1	0.593	0.609	1	0.685	0.823		24-dihydrolanosterol	-0.033	0.047	-0.298	0.348	-0.334	17.45	14.72	8.47	6.85	2.95	2.81	3.95	3.69	0.58	0.46	53.12	28.2	17.99	16.43	0.38	0.29	23.61	16.08	0.67	0.57	6.06	5.46	2.8	2.75	3.37
	Alcohol Metabolic Process	0.112676	5.299	Alcohol Metabolic Process	0.119048	2.615		1.029	1.35	1.789									Campesterol	-0.678	-0.351	-0.984	-0.206	-0.914
								1	1.351	1.421									Cholestanol	-0.053	-0.14	-0.034	-0.155	-0.131
																			Cholestanone	0.834	1.059	-4.459	0	-0.39
																			Desmosterol	-0.254	-0.485	-0.797	-0.664	-0.554
																			FFMAS	0.095	0.507	-0.058	-0.206	-0.233
																			Lanosterol	0.28	0.664	-0.106	0.29	-0.15
																			Sitosterol	0.081	0.088	0.178	0.195	-0.026
																			Zymosterol	-1.452	-1.04	-0.529	-0.742	-0.602
[truncated: 15 more columns]

[truncated: 3 more sheets: Supplementary Figure 5, Supplementary Figure 6, Supplementary Figure 7]
